# Supplementary material for: Repression of a large number of genes requires interplay between homologous recombination and HIRA
Source: Nucleic Acids Res. 2021 Jan 28;49(4):1914–34. doi: 10.1093/nar/gkab027 (PMC7913671; doi:10.1093/nar/gkab027)
Supplement: gkab027_Supplemental_Files [file gkab027_supplemental_files.zip]

Archive with 2 entries (2 files):
- Supplementary Material 05012021.pdf
- Supplementary Table S3 .xlsx
