# Supplementary material for: Repression of a large number of genes requires interplay between homologous recombination and HIRA
Source: Nucleic Acids Res. 2021 Jan 28;49(4):1914–34. doi: 10.1093/nar/gkab027 (PMC7913671; doi:10.1093/nar/gkab027)
Supplement: gkab027_Supplemental_Files [file gkab027_supplemental_files.zip › Supplementary Table S3 .xlsx]

## Sheet: dbl2D_wt DES
FDR	fold-change dbl2/wt	systematic ID	gene name	gene type	location	description
3.53536e-232	4.56836	SPAC23H3.15c	SPAC23H3.15c	protein_coding	chromosome_1:2523372-2524734	Schizosaccharomyces specific protein
8.22943e-226	0.0700749	SPCC553.01c	dbl2	protein_coding	chromosome_3:310158-312895	meiotic chromosome segregation protein Dbl2
6.96347e-187	5.61878	SPAC4H3.08	SPAC4H3.08	protein_coding	chromosome_1:3841498-3843136	3-hydroxyacyl-CoA dehydrogenase (predicted)
3.10453e-152	0.288267	SPAC186.05c	SPAC186.05c	protein_coding	chromosome_1:5540032-5541502	human TMEM165 homolog, implicated in calcium transport
2.35422e-121	15.1711	SPBC839.06	cta3	protein_coding	chromosome_2:607214-611989	P-type ATPase, potassium exporting Cta3
4.18927e-115	4.38751	SPBC16E9.16c	lsd90	protein_coding	chromosome_2:1947985-1950255	Lsd90 protein
1.39094e-110	7.66092	SPNCRNA.1217	SPNCRNA.1217	ncRNA	chromosome_3:1677222-1680771	antisense RNA (predicted)
1.11822e-87	5.84827	SPCC70.12c	ecl1	protein_coding	chromosome_3:2354974-2358570	extender of the chronological lifespan protein Ecl1
4.26271e-80	3.26473	SPBC3E7.02c	hsp16	protein_coding	chromosome_2:2660139-2660992	heat shock protein Hsp16
4.82081e-78	2.24155	SPBC1773.06c	adh8	protein_coding	chromosome_2:293225-294725	alcohol dehydrogenase (predicted)
4.25409e-73	2.47347	SPAC22H10.13	zym1	protein_coding	chromosome_1:2381690-2382200	metallothionein Zym1
7.65093e-73	4.40699	SPBP4G3.03	fub2	protein_coding	chromosome_2:4453054-4454161	PI31 proteasome regulator Fub2 (predicted)
2.03859e-72	4.31499	SPBPB21E7.01c	eno102	protein_coding	chromosome_2:58136-59704	enolase (predicted)
5.59528e-57	5.58598	SPAC4F10.17	SPAC4F10.17	protein_coding	chromosome_1:4868326-4869283	conserved fungal protein
2.91466e-51	10.4118	SPCC1235.13	ght6	protein_coding	chromosome_3:204706-206717	hexose transmembrane transporter Ght6
3.03232e-51	5.515	SPCC191.11	inv1	protein_coding	chromosome_3:1723393-1726164	external invertase, beta-fructofuranosidase
1.77569e-49	2.49255	SPAC3G9.11c	pdc201	protein_coding	chromosome_1:3159753-3162245	pyruvate decarboxylase (predicted)
1.73923e-48	3.04791	SPNCRNA.1037	SPAC1B3.04c-antisense-2	ncRNA	chromosome_1:4931323-4933884	antisense RNA (predicted)
1.99369e-46	7.60197	SPCC70.04c	SPCC70.04c	protein_coding	chromosome_3:2352568-2354572	Schizosaccharomyces pombe specific protein
1.99369e-46	1.76436	SPCC338.12	pbi2	protein_coding	chromosome_3:1355008-1355680	proteinase B inhibitor Pbi2
1.89365e-44	2.11582	SPCC737.04	SPCC737.04	protein_coding	chromosome_3:1891328-1893817	UPF0300 family protein 6
1.98958e-43	2.59948	SPNCRNA.2002	adh1-antisense-2	ncRNA	chromosome_3:1590089-1593983	antisense RNA complementary to adh1, minor transcript
5.38053e-43	8.76915	SPCC1020.01c	pma2	protein_coding	chromosome_3:793179-796301	P-type proton ATPase, P3-type Pma2
8.21671e-43	8.72798	SPAPB1A11.02	SPAPB1A11.02	protein_coding	chromosome_1:2980428-2981839	esterase/lipase (predicted)
2.50896e-41	3.43131	SPBPB8B6.04c	grt1	protein_coding	chromosome_2:47369-51220	transcription factor Grt1 (predicted)
2.00961e-40	3.1132	SPBC24C6.09c	SPBC24C6.09c	protein_coding	chromosome_2:2335176-2337787	phosphoketolase family protein (predicted)
2.71709e-40	11.1261	SPNCRNA.1224	SPNCRNA.1224	ncRNA	chromosome_3:1726098-1727277	antisense RNA (predicted), possible alternative UTR
2.20379e-39	15.6398	SPSNRNA.04	snu4	snRNA	chromosome_2:467233-467361	small nuclear RNA U4
1.06829e-38	1.51615	SPCC1020.05	SPCC1020.05	protein_coding	chromosome_3:774790-777899	phosphoprotein phosphatase involved in unfolded protein response (predicted)
8.83105e-38	2.56174	SPCC338.18	SPCC338.18	protein_coding	chromosome_3:1340628-1341847	Schizosaccharomyces pombe specific protein
1.41997e-37	2.07236	SPCC663.08c	SPCC663.08c	protein_coding	chromosome_3:1647689-1648808	short chain dehydrogenase
1.41997e-37	7.00149	SPNCRNA.1374	cta3-antisense-1	ncRNA	chromosome_2:608000-611638	antisense RNA (predicted)
1.11945e-34	4.04279	SPAC29A4.12c	mug108	protein_coding	chromosome_1:5124554-5125643	Schizosaccharomyces specific protein Mug108
2.42654e-34	2.2281	SPCPB16A4.06c	SPCPB16A4.06c	protein_coding	chromosome_3:956012-957627	Schizosaccharomyces specific protein
7.28523e-33	5.87951	SPBPB2B2.18	SPBPB2B2.18	protein_coding	chromosome_2:4502692-4503664	Schizosaccharomyces specific protein
1.06875e-32	3.84942	SPNCRNA.1211	SPCC777.06c-antisense-1	ncRNA	chromosome_3:1606589-1608068	antisense RNA (predicted)
1.17833e-32	4.50282	SPAC977.18	SPAC977.18	protein_coding	chromosome_1:31140-32345	conserved fungal protein
1.31571e-32	1.73504	SPCC736.02	SPCC736.02	protein_coding	chromosome_3:313035-314226	Schizosaccharomyces specific protein
4.51957e-32	2.29427	SPBC1683.09c	frp1	protein_coding	chromosome_2:160357-162497	ferric-chelate reductase Frp1
7.8849e-32	4.30406	SPBPB21E7.07	aes1	protein_coding	chromosome_2:70156-71310	enhancer of RNA-mediated gene silencing
3.80829e-30	3.91369	SPAC869.09	SPAC869.09	protein_coding	chromosome_1:5496844-5497448	conserved fungal protein
6.45402e-30	1.59528	SPAC27D7.09c	SPAC27D7.09c	protein_coding	chromosome_1:4523298-4524731	But2 family protein
1.14532e-28	1.61315	SPBC56F2.15	tam13	protein_coding	chromosome_2:4103472-4103759	Schizosaccharomyces specific protein Tam13
1.23895e-28	4.75765	SPNCRNA.1467	mdl1-antisense-1	ncRNA	chromosome_2:1828226-1831124	antisense RNA (predicted), possible alternative UTR
1.55323e-28	4.0558	SPNCRNA.1137	ubp16-antisense-1	ncRNA	chromosome_3:394357-396657	antisense RNA (predicted)
2.39358e-28	1.80405	SPBC1289.16c	cao2	protein_coding	chromosome_2:4426157-4428785	copper amine oxidase-like protein Cao2
3.30212e-28	1.89318	SPCC18B5.02c	SPCC18B5.02c	pseudogene	chromosome_3:717851-718869
2.09047e-27	2.13508	SPAC186.01	pfl9	protein_coding	chromosome_1:5527462-5528959	cell surface glycoprotein (predicted), DIPSY family
2.97492e-27	2.61145	SPAC11D3.01c	SPAC11D3.01c	protein_coding	chromosome_1:108732-109195	conserved fungal protein
3.70486e-27	1.54951	SPCC965.07c	gst2	protein_coding	chromosome_3:2294617-2296383	glutathione S-transferase Gst2
8.23168e-27	4.64371	SPCC757.02c	SPCC757.02c	protein_coding	chromosome_3:44814-46961	epimarase (predicted)
1.05796e-26	3.98143	SPBC2F12.09c	atf21	protein_coding	chromosome_2:1722231-1724450	transcription factor, Atf-CREB family Atf21
1.35729e-26	2.48054	SPBC1198.14c	fbp1	protein_coding	chromosome_2:197660-199474	fructose-1, 6-bisphosphatase Fbp1
1.76017e-26	3.23715	SPNCRNA.1289	ubp12-antisense-1	ncRNA	chromosome_3:2331324-2332742	antisense RNA (predicted)
3.49696e-26	3.8195	SPNCRNA.1368	rhp14-antisense-1	ncRNA	chromosome_2:536739-539154	antisense RNA (predicted)
3.80344e-26	2.84673	SPAC15E1.02c	SPAC15E1.02c	protein_coding	chromosome_1:3721257-3721816	DUF1761 family protein
9.46993e-26	2.20646	SPBC56F2.06	mug147	protein_coding	chromosome_2:4104214-4106013	Schizosaccharomyces specific protein Mug147
2.58641e-25	22.4584	SPBPB2B2.07c	SPBPB2B2.07c	protein_coding	chromosome_2:4474145-4474931	S. pombe specific DUF999 protein family 7
4.74249e-25	2.24158	SPNCRNA.1280	SPCC965.04c-antisense-1	ncRNA	chromosome_3:2286843-2289468	antisense RNA (predicted), possible alternative UTR
1.19977e-24	2.07644	SPNCRNA.1653	cwf28-antisense-1	ncRNA	chromosome_2:3991620-3993214	antisense RNA (predicted), possible alternative UTR
1.39022e-24	1.77667	SPNCRNA.609	SPAC11D3.14c-antisense-1	ncRNA	chromosome_1:131203-135541	antisense RNA (predicted), possible alternative UTR
1.55072e-24	4.96155	SPNCRNA.1475	tra1-antisense-1	ncRNA	chromosome_2:1904423-1905778	antisense RNA (predicted), possible alternative UTR
2.86044e-24	1.80018	SPCC965.11c	agp3	protein_coding	chromosome_3:2303540-2308275	amino acid transmembrane transporter (predicted)
2.68604e-23	3.55606	SPAC2E1P3.02c	amt3	protein_coding	chromosome_1:2924692-2927075	ammonium transmembrane transporter Amt3
2.99428e-23	6.44805	SPNCRNA.1327	SPNCRNA.1327	ncRNA	chromosome_2:205583-206910	intergenic RNA (predicted)
3.07704e-23	1.53019	SPBC725.03	SPBC725.03	protein_coding	chromosome_2:1206967-1208271	pyridoxamine 5'-phosphate oxidase (predicted)
3.42985e-23	3.28534	SPAC869.06c	hry1	protein_coding	chromosome_1:5502560-5503291	HHE domain cation binding protein (predicted)
4.19842e-23	9.02707	SPBPB2B2.08	SPBPB2B2.08	protein_coding	chromosome_2:4475953-4476674	conserved fungal protein
4.7531e-23	0.663949	SPAPJ760.03c	adg1	protein_coding	chromosome_1:5265435-5266589	Schizosaccharomyces specific protein Adg1
7.26625e-22	2.18102	SPAC22A12.17c	SPAC22A12.17c	protein_coding	chromosome_1:1185837-1189506	short chain dehydrogenase (predicted)
1.17012e-21	11.3081	SPNCRNA.975	SPNCRNA.975	ncRNA	chromosome_1:4292899-4294213	intergenic RNA (predicted)
1.2223e-21	1.90205	SPAC4H3.03c	SPAC4H3.03c	protein_coding	chromosome_1:3826456-3829377	glucan 1, 4-alpha-glucosidase (predicted)
2.22075e-21	1.68273	SPCC965.06	osr2	protein_coding	chromosome_3:2292613-2294574	aldo-keto reductase (predicted)
3.31318e-21	2.07748	SPBCPT2R1.08c	tlh2	protein_coding	chromosome_2:4526885-4532899	RecQ type DNA helicase Tlh1
6.01648e-21	1.95257	SPCC4G3.03	SPCC4G3.03	protein_coding	chromosome_3:466208-468381	WD40/YVTN repeat-like protein
6.33519e-21	2.64746	SPBC2G2.17c	SPBC2G2.17c	protein_coding	chromosome_2:3466270-3467797	beta-glucosidase Psu2 (predicted)
8.94398e-21	6.98082	SPBC119.04	mei3	protein_coding	chromosome_2:719585-720990	meiosis inducing protein Mei3
1.18331e-20	20.2025	SPBC1348.11	SPBC1348.11	pseudogene	chromosome_2:33231-34780
1.49037e-20	2.17379	SPBC1773.05c	tms1	protein_coding	chromosome_2:290730-292250	hexitol dehydrogenase (predicted)
2.52726e-20	2.29547	SPAC22G7.11c	cum1	protein_coding	chromosome_1:754932-755637	conserved fungal protein
2.6401e-20	3.0506	SPNCRNA.1542	SPBC3E7.04c-antisense-1	ncRNA	chromosome_2:2662500-2665063	antisense RNA (predicted)
3.28049e-20	1.56423	SPCC132.04c	gdh2	protein_coding	chromosome_3:1332569-1336197	NAD-dependent glutamate dehydrogenase Gdh2 (predicted)
3.37843e-20	6.57111	SPCC1223.02	nmt1	protein_coding	chromosome_3:1838413-1839664	4-amino-5-hydroxymethyl-2-methylpyrimidine phosphate synthase Nmt1
3.82042e-20	1.96095	SPAC5H10.04	SPAC5H10.04	protein_coding	chromosome_1:152851-155515	NADPH dehydrogenase (predicted)
4.17458e-20	2.10629	SPAC19A8.16	prl65	protein_coding	chromosome_1:2472433-2472961	conserved fungal protein
6.43606e-20	5.27149	SPCC320.07c	mde7	protein_coding	chromosome_3:155906-158191	RNA-binding protein Mde7
9.61131e-20	3.9991	SPAC977.02	SPAC977.02	protein_coding	chromosome_1:32034-33012	S. pombe specific 5Tm protein family
3.10458e-19	1.85588	SPCC794.03	SPCC794.03	protein_coding	chromosome_3:245844-247871	amino acid permease (predicted)
1.38759e-18	2.69793	SPNCRNA.905	SPAC8E11.01c-antisense-1	ncRNA	chromosome_1:3385556-3388141	antisense RNA (predicted)
1.529e-18	3.68138	SPNCRNA.1189	ctp1-antisense-1	ncRNA	chromosome_3:1358647-1360719	antisense RNA (predicted), possible alternative UTR
1.74618e-17	2.70935	SPCC569.09	SPCC569.09	protein_coding	chromosome_3:2413905-2414790	Schizosaccharomyces specific protein
3.3992e-17	2.53835	SPNCRNA.1279	opt3-antisense-1	ncRNA	chromosome_3:2280653-2284409	antisense RNA (predicted)
1.3628e-16	2.65547	SPNCRNA.1527	SPNCRNA.1527	ncRNA	chromosome_2:2552926-2553784	intergenic RNA (predicted), possible alternative UTR
1.45146e-16	7.69593	SPNCRNA.1512	pvg3-antisense-1	ncRNA	chromosome_2:2417501-2418682	antisense RNA (predicted)
1.80156e-16	5.21484	SPAC186.02c	SPAC186.02c	protein_coding	chromosome_1:5529851-5531144	hydroxyacid dehydrogenase (predicted)
2.2739e-16	5.7192	SPBPB8B6.02c	SPBPB8B6.02c	protein_coding	chromosome_2:44694-46836	urea transmembrane transporter (predicted)
2.2739e-16	2.75967	SPNCRNA.1023	rex3-antisense-1	ncRNA	chromosome_1:4767923-4769721	antisense RNA (predicted), possible alternative UTR
2.61831e-16	2.442	SPNCRNA.731	cox1101-antisense-1	ncRNA	chromosome_1:1268172-1269878	antisense RNA (predicted)
2.73547e-16	8.17094	SPNCRNA.1184	SPCC1322.02-antisense-1	ncRNA	chromosome_3:1286213-1287739	antisense RNA (predicted)
3.38742e-16	1.79611	SPNCRNA.1320	fmd2-antisense-1	ncRNA	chromosome_2:172716-174355	antisense RNA (predicted)
5.27299e-16	1.84341	SPBC106.02c	srx1	protein_coding	chromosome_2:376253-377036	sulfiredoxin
5.7795e-16	1.63342	SPNCRNA.1345	SPBC1271.07c-antisense-1	ncRNA	chromosome_2:358510-359373	antisense RNA (predicted)
1.34184e-15	6.81292	SPNCRNA.1033	SPAC19B12.01-antisense-1	ncRNA	chromosome_1:4875424-4878190	antisense RNA (predicted)
1.67054e-15	3.74738	SPBC725.06c	ppk31	protein_coding	chromosome_2:1212690-1216671	serine/threonine protein kinase Ppk31 (predicted)
1.80477e-15	12.6682	SPNCRNA.1457	atf21-antisense-1	ncRNA	chromosome_2:1721083-1724641	antisense RNA (predicted)
2.26724e-15	2.92069	SPCC70.08c	SPCC70.08c	protein_coding	chromosome_3:2367804-2368636	methyltransferase (predicted)
4.15256e-15	2.10339	SPCC663.06c	osr1	protein_coding	chromosome_3:1644754-1645876	short chain dehydrogenase (predicted)
6.77026e-15	0.58579	SPAC513.03	mfm2	protein_coding	chromosome_1:2912762-2913270	M-factor precursor Mfm2
2.38697e-14	2.39172	SPBPB21E7.08	SPBPB21E7.08	pseudogene	chromosome_2:72081-73390
4.53063e-14	3.86646	SPNCRNA.1119	SPNCRNA.1119	ncRNA	chromosome_3:217516-218406	intergenic RNA (predicted)
4.92052e-14	0.565303	SPNCRNA.1273	SPCC1919.05-antisense-1	ncRNA	chromosome_3:2212663-2214470	antisense RNA (predicted)
9.36092e-14	1.64816	SPBPB10D8.04c	SPBPB10D8.04c	protein_coding	chromosome_2:91376-92863	transmembrane transporter (predicted)
1.77339e-13	3.24592	SPNCRNA.554	SPAC10F6.08c-antisense-1	ncRNA	chromosome_1:1219252-1220071	antisense RNA (predicted)
2.17262e-13	4.06815	SPNCRNA.1304	SPNCRNA.1304	ncRNA	chromosome_2:65390-66274	intergenic RNA (predicted)
2.26032e-13	5.9215	SPBPB10D8.02c	SPBPB10D8.02c	protein_coding	chromosome_2:83229-85631	arylsulfatase (predicted)
2.85789e-13	1.62615	SPBC1348.02	SPBC1348.02	protein_coding	chromosome_2:7633-9457	S. pombe specific 5Tm protein family
3.30725e-13	2.28953	SPNCRNA.1079	rad2-antisense-1	ncRNA	chromosome_1:5389615-5390903	antisense RNA (predicted), possible alternative UTR
4.83175e-13	2.1284	SPNCRNA.1305	SPBPB21E7.08-antisense-1	ncRNA	chromosome_2:71485-73328	antisense RNA (predicted)
5.25239e-13	1.54038	SPCC1393.12	SPCC1393.12	protein_coding	chromosome_3:823411-824429	Schizosaccharomyces specific protein
7.07836e-13	7.3771	SPBC1348.03	SPBC1348.03	protein_coding	chromosome_2:10569-11351	S. pombe specific 5Tm protein family
8.87691e-13	1.51095	SPAP8A3.04c	hsp9	protein_coding	chromosome_1:5319957-5320676	heat shock protein Hsp9
1.38003e-12	2.69068	SPAC22F3.02	atf31	protein_coding	chromosome_1:705042-708014	transcription factor Atf31
1.46456e-12	5.56718	SPNCRNA.304	SPNCRNA.304	ncRNA	chromosome_2:360439-363023	intergenic RNA (predicted)
1.50043e-12	3.55513	SPNCRNA.1122	SPNCRNA.1122	ncRNA	chromosome_3:258116-258797	intergenic RNA (predicted)
1.50043e-12	3.66816	SPCC1259.14c	meu27	protein_coding	chromosome_3:1061503-1064195	UPF0300 family protein 5
1.87534e-12	4.28705	SPNCRNA.1187	SPNCRNA.1187	ncRNA	chromosome_3:1341852-1342989	intergenic RNA (predicted), possible alternative UTR
2.7159e-12	2.66639	SPNCRNA.1301	grt1-antisense-1	ncRNA	chromosome_2:50110-52193	antisense RNA (predicted)
2.74877e-12	2.46129	SPNCRNA.472	SPNCRNA.472	ncRNA	chromosome_3:715986-717312	non-coding RNA (predicted)
2.75156e-12	1.97991	SPCC1739.08c	SPCC1739.08c	protein_coding	chromosome_3:2041789-2044397	short chain dehydrogenase (predicted)
3.02285e-12	4.37147	SPAC1F8.02c	shu1	protein_coding	chromosome_1:85566-86324	cell-surface heme aquisition heme protein Shu1
3.08615e-12	1.92764	SPNCRNA.1633	pex14-antisense-1	ncRNA	chromosome_2:3731456-3733953	antisense RNA (predicted), possible alternative UTR
4.0936e-12	1.57498	SPCC16A11.15c	SPCC16A11.15c	protein_coding	chromosome_3:895846-896879	Schizosaccharomyces specific protein
5.00945e-12	4.71345	SPNCRNA.1042	SPAC890.05-antisense-1	ncRNA	chromosome_1:5009787-5011504	antisense RNA (predicted)
5.36404e-12	4.57083	SPCPJ732.03	meu15	protein_coding	chromosome_3:708064-709145	Schizosaccharomyces pombe specific protein Meu15
5.83188e-12	2.21358	SPNCRNA.719	SPAC22A12.14c-antisense-1	ncRNA	chromosome_1:1181117-1182594	antisense RNA (predicted), possible alternative UTR
6.40762e-12	1.57365	SPCC663.07c	SPCC663.07c	pseudogene	chromosome_3:1646645-1647396
1.01006e-11	1.69405	SPNCRNA.1202	SPCC584.01c-antisense-1	ncRNA	chromosome_3:1525414-1528475	antisense RNA (predicted)
1.0124e-11	2.90192	SPNCRNA.1346	SPNCRNA.1346	ncRNA	chromosome_2:359391-359866	intergenic RNA (predicted)
1.28314e-11	3.58216	SPNCRNA.1085	SPAC1039.07c-antisense-1	ncRNA	chromosome_1:5462490-5463916	antisense RNA (predicted), possible alternative UTR
1.31107e-11	2.21034	SPBC1271.08c	SPBC1271.08c	protein_coding	chromosome_2:355980-358079	Schizosaccharomyces pombe specific protein
1.45805e-11	1.74806	SPAC21E11.04	aca1	protein_coding	chromosome_1:4254672-4255695	L-azetidine-2-carboxylic acid acetyltransferase Aca1
1.86902e-11	3.7307	SPAC3G6.07	SPAC3G6.07	protein_coding	chromosome_1:5392191-5392898	Schizosaccharomyces specific protein
2.40079e-11	2.46234	SPBPB10D8.01	SPBPB10D8.01	protein_coding	chromosome_2:80899-83357	cysteine transmembrane transporter (predicted)
3.36116e-11	1.64022	SPNCRNA.67	prl67	ncRNA	chromosome_3:1431135-1433068	antisense RNA (predicted)
3.85087e-11	2.02047	SPCC576.16c	wtf22	pseudogene	chromosome_3:2109181-2110528
3.9316e-11	2.37937	SPNCRNA.990	cbh1-antisense-1	ncRNA	chromosome_1:4458176-4461222	antisense RNA (predicted)
5.08276e-11	4.60567	SPBC23G7.13c	SPBC23G7.13c	protein_coding	chromosome_2:2123087-2125438	urea transmembrane transporter (predicted)
5.08983e-11	1.53297	SPBC119.03	SPBC119.03	protein_coding	chromosome_2:717888-718991	human COMT catechol O-methyltransferase homolog 1
5.58964e-11	1.63685	SPCC584.16c	SPCC584.16c	protein_coding	chromosome_3:1524517-1525212	Schizosaccharomyces specific protein
5.69528e-11	2.18225	SPNCRNA.1473	spo14-antisense-1	ncRNA	chromosome_2:1888087-1891429	antisense RNA (predicted)
8.04286e-11	2.75126	SPBPB21E7.11	SPBPB21E7.11	protein_coding	chromosome_2:61526-63086	Schizosaccharomyces pombe specific protein
8.9877e-11	3.37871	SPBPB8B6.03	fah1	protein_coding	chromosome_2:47056-49071	fatty acid amide hydrolase Fah1 (predicted)
1.22554e-10	2.15128	SPNCRNA.904	dmc1-antisense-1	ncRNA	chromosome_1:3382189-3383857	antisense RNA (predicted)
1.23366e-10	2.65214	SPAC869.07c	mel1	protein_coding	chromosome_1:5499768-5501236	alpha-galactosidase, melibiase
2.16399e-10	7.34654	SPNCRNA.1458	SPNCRNA.1458	ncRNA	chromosome_2:1737874-1739062	intergenic RNA (predicted)
2.58458e-10	1.51587	SPBC660.05	SPBC660.05	protein_coding	chromosome_2:202257-203623	WW domain containing conserved fungal protein
2.60445e-10	2.98099	SPNCRNA.1303	SPNCRNA.1303	ncRNA	chromosome_2:63602-64286	intergenic RNA (predicted)
3.48453e-10	5.55467	SPNCRNA.1632	utp4-antisense-1	ncRNA	chromosome_2:3703746-3705835	antisense RNA (predicted)
3.85249e-10	36.2045	SPNCRNA.30	SPNCRNA.30	ncRNA	chromosome_1:5475433-5475848	non-coding RNA (predicted)
4.18528e-10	2.49656	SPNCRNA.1316	SPNCRNA.1316	ncRNA	chromosome_2:145701-148807	intergenic RNA (predicted)
5.38843e-10	1.65595	SPAC637.03	SPAC637.03	protein_coding	chromosome_1:4542091-4543533	conserved fungal protein
1.19976e-09	0.639402	SPBC8E4.12c	ecl3	protein_coding	chromosome_2:4441340-4441609	extender of the chronological lifespan protein Ecl3
1.34559e-09	2.8626	SPCC1620.04c	fzr3	protein_coding	chromosome_3:2149317-2150908	meiotic fizzy-related APC coactivator Fzr3
2.38042e-09	1.91201	SPCC191.09c	gst1	protein_coding	chromosome_3:1719143-1720128	glutathione S-transferase Gst1
2.77092e-09	2.85887	SPAC6B12.03c	bit2	protein_coding	chromosome_1:2414051-2415271	HbrB family protein involved in TOR signaling Bit2 (predicted)
5.28161e-09	2.21834	SPNCRNA.986	srp2-antisense-1	ncRNA	chromosome_1:4424582-4427095	antisense RNA (predicted), possible alternative UTR
5.28177e-09	7.17679	SPAC869.04	SPAC869.04	protein_coding	chromosome_1:5511137-5512369	formamidase-like protein (predicted)
5.32361e-09	53.7083	SPCC1840.12	opt3	protein_coding	chromosome_3:2281612-2284101	OPT oligopeptide transmembrane transporter family protein Opt3
5.81358e-09	4.03398	SPBC947.05c	frp2	protein_coding	chromosome_2:667125-668819	ferric-chelate reductase Frp2 (predicted)
5.98808e-09	3.15172	SPAC1250.02	mug95	protein_coding	chromosome_1:5099293-5100214	Schizosaccharomyces specific protein Mug95
6.02913e-09	3.64181	SPNCRNA.254	SPNCRNA.254	ncRNA	chromosome_1:4869147-4870212	non-coding RNA (predicted)
7.08306e-09	3.64041	SPNCRNA.791	rad55-antisense-1	ncRNA	chromosome_1:2066217-2067343	antisense RNA (predicted)
7.81713e-09	1.68163	SPNCRNA.724	prp22-antisense-1	ncRNA	chromosome_1:1206325-1210885	antisense RNA (predicted)
8.16119e-09	1.87407	SPAC5H10.02c	hsp3102	protein_coding	chromosome_1:148038-150331	glyoxylase III Hsp3102
9.07544e-09	6.00886	SPNCRNA.324	SPNCRNA.324	ncRNA	chromosome_2:719163-719617	non-coding RNA (predicted)
1.05667e-08	2.07346	SPBC557.05	SPBC557.05	protein_coding	chromosome_2:2495197-2497598	arrestin
1.19044e-08	2.47442	SPNCRNA.777	SPNCRNA.777	ncRNA	chromosome_1:1951105-1953595	intergenic RNA (predicted)
1.32974e-08	2.4259	SPNCRNA.1294	SPCC1827.07c-antisense-1	ncRNA	chromosome_3:2388207-2389852	antisense RNA (predicted)
1.32974e-08	2.12993	SPAC16E8.05c	mde1	protein_coding	chromosome_1:3507198-3508537	Schizosaccharomyces specific protein Mde1
1.482e-08	4.75026	SPNCRNA.1234	prl10	ncRNA	chromosome_3:1837499-1840092	antisense RNA (predicted)
1.83517e-08	1.81991	SPNCRNA.992	SPNCRNA.992	ncRNA	chromosome_1:4505708-4510013	antisense RNA (predicted), possible alternative UTR
2.45388e-08	1.98177	SPBC1271.07c	SPBC1271.07c	protein_coding	chromosome_2:358067-359856	N-acetyltransferase (predicted)
2.74637e-08	3.02486	SPNCRNA.1386	pdf1-antisense-1	ncRNA	chromosome_2:822239-823195	antisense RNA (predicted)
2.75472e-08	1.69968	SPNCRNA.1553	SPNCRNA.1553	ncRNA	chromosome_2:2826631-2828674	intergenic RNA (predicted)
3.32652e-08	1.83988	SPAC513.02	SPAC513.02	protein_coding	chromosome_1:2911289-2912543	phosphoglycerate mutase family
3.80615e-08	4.38523	SPNCRNA.1181	rgf3-antisense-1	ncRNA	chromosome_3:1241936-1244247	antisense RNA (predicted)
3.87181e-08	1.89229	SPNCRNA.1520	pim1-antisense-1	ncRNA	chromosome_2:2488718-2491866	antisense RNA (predicted), possible alternative UTR
3.92519e-08	2.13079	SPNCRNA.14	prl14	ncRNA	chromosome_1:3190456-3191217	antisense RNA (predicted)
5.71338e-08	1.68543	SPNCRNA.1357	SPNCRNA.1357	ncRNA	chromosome_2:437846-439998	antisense RNA (predicted)
7.84198e-08	1.5729	SPBC1348.01	SPBC1348.01	protein_coding	chromosome_2:5224-6829	S. pombe specific DUF999 protein family 5
9.22216e-08	1.75793	SPNCRNA.763	sgt1-antisense-1	ncRNA	chromosome_1:1813439-1815920	antisense RNA (predicted)
1.18095e-07	2.60172	SPNCRNA.1015	SPNCRNA.1015	ncRNA	chromosome_1:4674037-4675800	antisense RNA (predicted)
1.30812e-07	2.8693	SPNCRNA.1469	SPBC28E12.02-antisense-1	ncRNA	chromosome_2:1835725-1839359	antisense RNA (predicted)
1.3453e-07	2.8669	SPNCRNA.1160	SPCC1393.09c-antisense-1	ncRNA	chromosome_3:815167-816476	antisense RNA (predicted)
1.40917e-07	3.12436	SPAC869.03c	SPAC869.03c	protein_coding	chromosome_1:5512757-5514865	urea transmembrane transporter (predicted)
1.56014e-07	5.41526	SPNCRNA.733	SPAC1565.03-antisense-1	ncRNA	chromosome_1:1294072-1294990	antisense RNA (predicted)
1.65735e-07	1.81241	SPNCRNA.448	SPNCRNA.448	ncRNA	chromosome_2:4499758-4501251	non-coding RNA (predicted)
1.65735e-07	1.99093	SPNCRNA.1286	SPNCRNA.1286	ncRNA	chromosome_3:2314400-2317255	antisense RNA (predicted)
1.66574e-07	3.1668	SPNCRNA.1638	hip1-antisense-1	ncRNA	chromosome_2:3776267-3777362	antisense RNA (predicted)
1.70974e-07	4.0639	SPBC83.19c	SPBC83.19c	protein_coding	chromosome_2:1541452-1541903	Schizosaccharomyces pombe specific protein
1.94667e-07	3.9588	SPNCRNA.1608	cbp1-antisense-2	ncRNA	chromosome_2:3511045-3512464	antisense RNA (predicted)
2.34169e-07	2.12315	SPAC212.06c	SPAC212.06c	protein_coding	chromosome_1:18042-18974	DNA helicase in rearranged telomeric region, truncated
2.34425e-07	4.12924	SPNCRNA.1258	SPNCRNA.1258	ncRNA	chromosome_3:2084111-2085030	intergenic RNA (predicted), possible alternative UTR
2.52314e-07	1.82988	SPCC622.21	wtf12	protein_coding	chromosome_3:1401530-1402672	wtf element Wtf12
3.33087e-07	2.06186	SPAC9G1.14	SPAC9G1.14	protein_coding	chromosome_1:1968434-1969093	dubious
3.36318e-07	1.5596	SPNCRNA.836	myp2-antisense-1	ncRNA	chromosome_1:2547383-2552168	antisense RNA (predicted)
3.57268e-07	2.08727	SPNCRNA.1373	SPBC839.03c-antisense-1	ncRNA	chromosome_2:599413-600456	antisense RNA (predicted)
3.61114e-07	17.3752	SPNCRNA.1259	SPNCRNA.1259	ncRNA	chromosome_3:2085698-2086538	intergenic RNA (predicted), possible alternative UTR
3.67131e-07	2.63372	SPNCRNA.1046	SPNCRNA.1046	ncRNA	chromosome_1:5103586-5104491	antisense RNA (predicted)
3.93804e-07	2.85436	SPAPB8E5.10	SPAPB8E5.10	protein_coding	chromosome_1:4926480-4928138	conserved fungal protein, with meiosis specific splicing
3.99594e-07	2.13476	SPNCRNA.1354	sda1-antisense-1	ncRNA	chromosome_2:404224-406445	antisense RNA (predicted)
4.42391e-07	2.14018	SPNCRNA.1637	cwf4-antisense-1	ncRNA	chromosome_2:3770195-3772086	antisense RNA (predicted)
4.42391e-07	1.69461	SPAPJ691.02	SPAPJ691.02	protein_coding	chromosome_1:5187647-5189187	yippee-like protein
4.45007e-07	1.54207	SPNCRNA.1027	SPNCRNA.1027	ncRNA	chromosome_1:4821574-4824734	antisense RNA (predicted)
4.79115e-07	2.22033	SPNCRNA.999	rpn10-antisense-1	ncRNA	chromosome_1:4557438-4558364	antisense RNA (predicted), possible alternative UTR
5.15341e-07	3.03749	SPNCRNA.1185	SPNCRNA.1185	ncRNA	chromosome_3:1307546-1309445	intergenic RNA (predicted)
5.2022e-07	1.78932	SPNCRNA.1026	fus1-antisense-1	ncRNA	chromosome_1:4814239-4817443	antisense RNA (predicted)
5.90414e-07	4.6694	SPNCRNA.1225	rox3-antisense-1	ncRNA	chromosome_3:1734438-1735406	antisense RNA (predicted)
7.35156e-07	1.98988	SPNCRNA.1282	SPNCRNA.1282	ncRNA	chromosome_3:2291874-2292546	intergenic RNA (predicted)
7.45071e-07	9.32761	SPNCRNA.212	SPNCRNA.212	ncRNA	chromosome_1:3060292-3061152	non-coding RNA (predicted)
7.54514e-07	3.02474	SPCC663.14c	trp663	protein_coding	chromosome_3:1657631-1659783	TRP-like ion channel (predicted)
7.68086e-07	1.58934	SPCC965.14c	SPCC965.14c	protein_coding	chromosome_3:2314517-2315434	cytosine deaminase (predicted)
9.09448e-07	1.71263	SPNCRNA.752	ubx3-antisense-1	ncRNA	chromosome_1:1654119-1656060	antisense RNA (predicted)
1.00962e-06	2.06118	SPBPB21E7.04c	SPBPB21E7.04c	protein_coding	chromosome_2:64487-65620	human COMT ortholog 2
1.22167e-06	1.90388	SPBC16A3.13	meu7	protein_coding	chromosome_2:4272341-4274665	alpha-amylase homolog Aah4
1.25477e-06	2.22427	SPBC1348.07	SPBC1348.07	protein_coding	chromosome_2:19395-20606	S. pombe specific DUF999 protein family 6
1.2785e-06	2.34161	SPNCRNA.1691	SPNCRNA.1691	ncRNA	chromosome_2:4428745-4430247	intergenic RNA (predicted), possible alternative UTR
1.3391e-06	2.58801	SPNCRNA.1528	tri1-antisense-1	ncRNA	chromosome_2:2555739-2556917	antisense RNA (predicted)
1.38463e-06	5.95773	SPAPB1A11.03	SPAPB1A11.03	protein_coding	chromosome_1:2984439-2986118	cytochrome b2 (L-lactate cytochrome-c oxidoreductase) (predicted)
1.48553e-06	1.96286	SPNCRNA.1579	swi3-antisense-1	ncRNA	chromosome_2:3090851-3091859	antisense RNA (predicted), possible alternative UTR
1.61059e-06	3.6751	SPBPB2B2.06c	SPBPB2B2.06c	protein_coding	chromosome_2:4469018-4471207	phosphoprotein phosphatase (predicted)
1.9723e-06	1.71265	SPNCRNA.1682	top3-antisense-1	ncRNA	chromosome_2:4234033-4236335	antisense RNA (predicted), possible alternative UTR
2.25536e-06	1.86216	SPBC3H7.08c	SPBC3H7.08c	protein_coding	chromosome_2:1868936-1870314	conserved fungal protein
2.26991e-06	0.646154	SPAC1399.04c	SPAC1399.04c	protein_coding	chromosome_1:1840621-1841283	uracil phosphoribosyltransferase (predicted)
2.40482e-06	4.84602	SPBPB21E7.10	SPBPB21E7.10	protein_coding	chromosome_2:61362-62126	Schizosaccharomyces specific protein
3.12945e-06	1.52239	SPBC1A4.01	apc10	protein_coding	chromosome_2:1973309-1974265	anaphase-promoting complex substrate recognition subunit Apc10
3.24167e-06	1.67709	SPBC27.03	meu25	protein_coding	chromosome_2:1563859-1566027	Schizosaccharomyces specific protein Meu25
3.44558e-06	2.04572	SPNCRNA.978	SPAC27F1.10-antisense-1	ncRNA	chromosome_1:4326026-4326614	antisense RNA (predicted)
3.94612e-06	3.06952	SPBC56F2.03	SPBC56F2.03	protein_coding	chromosome_2:4121444-4122628	actin-like protein Arp10 (predicted)
4.31618e-06	1.62469	SPBC1347.03	meu14	protein_coding	chromosome_2:4066294-4067457	sporulation specific PIL domain protein Meu14
4.43204e-06	2.25649	SPNCRNA.1451	cdc28-antisense-1	ncRNA	chromosome_2:1670520-1675238	antisense RNA (predicted)
4.63632e-06	1.97492	SPNCRNA.1450	ngg1-antisense-1	ncRNA	chromosome_2:1587684-1588850	antisense RNA (predicted)
4.63632e-06	1.75992	SPNCRNA.1100	hsp3101-antisense-1	ncRNA	chromosome_3:47513-48882	antisense RNA (predicted)
4.67769e-06	2.94769	SPNCRNA.1123	SPNCRNA.1123	ncRNA	chromosome_3:264766-265275	intergenic RNA (predicted)
4.77715e-06	4.83596	SPBPB21E7.02c	SPBPB21E7.02c	protein_coding	chromosome_2:60553-61205	phosphoglycerate mutase family
5.22232e-06	1.53621	SPNCRNA.1589	SPBC19F8.04c-antisense-1	ncRNA	chromosome_2:3234548-3235830	antisense RNA (predicted)
5.31736e-06	2.59523	SPBC1348.05	SPBC1348.05	protein_coding	chromosome_2:13572-15378	transmembrane transporter (predicted)
5.56856e-06	1.60186	SPNCRNA.1641	vps13a-antisense-2	ncRNA	chromosome_2:3792303-3793962	antisense RNA (predicted)
5.66418e-06	4.52753	SPBPB10D8.03	SPBPB10D8.03	pseudogene	chromosome_2:87727-89029
6.02908e-06	2.22907	SPNCRNA.1307	SPBPB10D8.02c-antisense-1	ncRNA	chromosome_2:83799-85528	antisense RNA (predicted)
7.39081e-06	1.52505	SPNCRNA.1087	gto1-antisense-1	ncRNA	chromosome_1:5472729-5475847	antisense RNA (predicted)
7.46638e-06	0.418295	SPAC186.04c	SPAC186.04c	protein_coding	chromosome_1:5538480-5539516	N-terminal of transmembrane channel, truncated
7.53072e-06	5.53895	SPNCRNA.1219	SPNCRNA.1219	ncRNA	chromosome_3:1705006-1706081	intergenic RNA (predicted)
7.53072e-06	2.18293	SPNCRNA.633	fal1-antisense-1	ncRNA	chromosome_1:271077-272457	antisense RNA (predicted)
7.67861e-06	4.57291	SPNCRNA.693	SPAC521.04c-antisense-1	ncRNA	chromosome_1:848371-849443	antisense RNA (predicted), possible alternative UTR
8.34072e-06	0.37885	SPNCRNA.1508	iws1-antisense-1	ncRNA	chromosome_2:2380550-2382306	antisense RNA (predicted)
8.64084e-06	2.36264	SPAC750.02c	SPAC750.02c	protein_coding	chromosome_1:5560189-5561901	transmembrane transporter (predicted)
9.23527e-06	2.21995	SPCC188.12	spn6	protein_coding	chromosome_3:1504862-1506851	meiotic (sorulation) septin Spn6
9.89399e-06	1.64461	SPNCRNA.838	vrs2-antisense-1	ncRNA	chromosome_1:2558542-2561108	antisense RNA (predicted)
1.03644e-05	1.74224	SPCC757.03c	hsp3101	protein_coding	chromosome_3:47325-48577	glyoxylase III Hsp3101
1.13417e-05	2.24621	SPBC1685.06	cid11	protein_coding	chromosome_2:509412-511089	poly(A) polymerase Cid11 (predicted)
1.16523e-05	4.47184	SPNCRNA.103	sme2	ncRNA	chromosome_2:339346-340012	meiRNA sme2
1.28723e-05	2.37629	SPNCRNA.1323	SPBC1198.07c-antisense-1	ncRNA	chromosome_2:185042-186959	antisense RNA (predicted)
1.42121e-05	1.90496	SPNCRNA.329	SPNCRNA.329	ncRNA	chromosome_2:831524-832704	non-coding RNA (predicted)
1.44514e-05	8.02223	SPNCRNA.1052	SPNCRNA.1052	ncRNA	chromosome_1:5152335-5153843	intergenic RNA (predicted)
1.46027e-05	1.68417	SPNCRNA.948	SPAC323.05c-antisense-1	ncRNA	chromosome_1:3914874-3915677	antisense RNA (predicted)
1.49821e-05	8.81129	SPCC191.10	SPCC191.10	protein_coding	chromosome_3:1721489-1722397	Schizosaccharomyces pombe specific protein
1.62703e-05	1.92124	SPCC777.04	SPCC777.04	protein_coding	chromosome_3:1602954-1604750	amino acid transmembrane transporter (predicted)
1.77284e-05	1.9589	SPBC1348.08c	SPBC1348.08c	protein_coding	chromosome_2:22111-23529	cell surface glycoprotein, adhesion molecule (predicted)
2.02755e-05	1.78359	SPAC1A6.08c	mug125	protein_coding	chromosome_1:1086242-1087505	Schizosaccharomyces specific protein Mug125
2.03089e-05	1.55175	SPNCRNA.735	SPNCRNA.735	ncRNA	chromosome_1:1343999-1345867	antisense RNA (predicted)
2.10195e-05	1.92288	SPNCRNA.1551	SPNCRNA.1551	ncRNA	chromosome_2:2809083-2809873	intergenic RNA (predicted), possible alternative UTR
2.14144e-05	0.666179	SPAC750.01	SPAC750.01	protein_coding	chromosome_1:5555716-5556768	aldo/keto reductase family protein
2.36383e-05	2.36114	SPAPB1A11.01	mfc1	protein_coding	chromosome_1:2977811-2979495	copper transmembrane transporter, meiotic Mfc1
2.4576e-05	2.93067	SPNCRNA.1541	SPNCRNA.1541	ncRNA	chromosome_2:2661608-2662564	intergenic RNA (predicted)
2.68668e-05	1.73279	SPNCRNA.1485	SPNCRNA.1485	ncRNA	chromosome_2:2091791-2092358	antisense RNA (predicted)
2.75635e-05	1.59155	SPAC11D3.09	SPAC11D3.09	protein_coding	chromosome_1:122187-124116	agmatinase (predicted)
2.76508e-05	4.27861	SPNCRNA.1239	SPNCRNA.1239	ncRNA	chromosome_3:1877676-1878730	intergenic RNA (predicted)
2.77378e-05	2.2927	SPNCRNA.938	swc3-antisense-1	ncRNA	chromosome_1:3825450-3826227	antisense RNA (predicted)
2.85416e-05	3.39683	SPNCRNA.1141	SPNCRNA.1141	ncRNA	chromosome_3:504711-505493	intergenic RNA (predicted), possible alternative UTR
3.16186e-05	1.79453	SPNCRNA.1178	SPCC550.03c-antisense-1	ncRNA	chromosome_3:1189433-1191497	antisense RNA (predicted)
3.19274e-05	1.99028	SPNCRNA.1418	mrps17-antisense-1	ncRNA	chromosome_2:1166826-1167420	antisense RNA (predicted)
3.37659e-05	6.24319	SPBC1271.06c	mug96	protein_coding	chromosome_2:359903-360366	Schizosaccharomyces pombe specific protein
3.70518e-05	0.63241	SPBC32C12.02	ste11	protein_coding	chromosome_2:3983312-3987400	transcription factor Ste11
3.87208e-05	2.11392	SPNCRNA.1680	rtt109-antisense-1	ncRNA	chromosome_2:4213720-4215008	antisense RNA (predicted), possible alternative UTR
3.94766e-05	2.28393	SPBC359.06	mug14	protein_coding	chromosome_2:128660-129742	adducin
5.01326e-05	1.60406	SPNCRNA.637	sif3-antisense-1	ncRNA	chromosome_1:317718-319171	antisense RNA (predicted)
5.97247e-05	4.63699	SPNCRNA.543	SPNCRNA.543	ncRNA	chromosome_2:3751363-3751721
6.08528e-05	3.14568	SPNCRNA.1296	SPNCRNA.1296	ncRNA	chromosome_3:2422419-2423268	intergenic RNA (predicted)
6.73935e-05	3.98015	SPNCRNA.1103	rpl902-antisense-1	ncRNA	chromosome_3:89569-91413	antisense RNA (predicted), possible alternative UTR
7.26883e-05	1.96235	SPAC8F11.05c	mug130	protein_coding	chromosome_1:2860849-2861815	Schizosaccharomyces specific protein
7.32259e-05	2.78241	SPAPB17E12.09	SPAPB17E12.09	protein_coding	chromosome_1:1280537-1281411	Schizosaccharomyces specific protein
7.48503e-05	1.58451	SPNCRNA.722	SPNCRNA.722	ncRNA	chromosome_1:1197063-1199912	antisense RNA (predicted)
8.2513e-05	5.00559	SPBPB21E7.06	SPBPB21E7.06	pseudogene	chromosome_2:68355-68852
8.34193e-05	2.07724	SPNCRNA.1247	SPCC18.03-antisense-1	ncRNA	chromosome_3:1955420-1955959	antisense RNA (predicted)
8.34193e-05	2.65984	SPNCRNA.606	isp3-antisense-1	ncRNA	chromosome_1:95159-96525	antisense RNA (predicted)
8.70974e-05	2.21542	SPAC869.01	SPAC869.01	protein_coding	chromosome_1:5521275-5523181	amidase (predicted)
9.16061e-05	11.9264	SPNCRNA.1446	meu25-antisense-1	ncRNA	chromosome_2:1563622-1565852	antisense RNA (predicted), possible alternative UTR
9.73627e-05	1.59375	SPNCRNA.560	atg1801-antisense-1	ncRNA	chromosome_1:3104356-3105524	antisense RNA (predicted)
9.95357e-05	1.73247	SPCC285.07c	wtf18	protein_coding	chromosome_3:1806589-1808756	wtf element Wtf18
9.95357e-05	1.99774	SPNCRNA.517	SPNCRNA.517	ncRNA	chromosome_3:2289566-2290607	non-coding RNA (predicted)
0.000101956	2.528	SPBPB2B2.14c	SPBPB2B2.14c	protein_coding	chromosome_2:4492580-4493364	S. pombe specific DUF999 protein family 8
0.00010316	2.39196	SPNCRNA.1283	alr1-antisense-1	ncRNA	chromosome_3:2297046-2298355	antisense RNA (predicted)
0.000105726	2.02782	SPNCRNA.380	SPNCRNA.380	ncRNA	chromosome_2:1914034-1915317	non-coding RNA (predicted)
0.000108401	2.01492	SPNCRNA.1066	SPAC2H10.02c-antisense-1	ncRNA	chromosome_1:5276193-5277245	antisense RNA (predicted)
0.000108907	1.65909	SPBC8E4.05c	SPBC8E4.05c	protein_coding	chromosome_2:4430181-4431679	fumarate lyase superfamily
0.000114441	1.53387	SPBC1348.12	SPBC1348.12	protein_coding	chromosome_2:35112-36589	transcription factor (predicted)
0.000124526	1.96869	SPNCRNA.1155	cds1-antisense-1	ncRNA	chromosome_3:740307-741273	antisense RNA (predicted)
0.000124526	2.21793	SPCC417.06c	mug27	protein_coding	chromosome_3:1677093-1679436	meiosis specific protein kinase Mug27/Slk1
0.000126452	1.7396	SPNCRNA.902	SPAC26A3.17c-antisense-1	ncRNA	chromosome_1:3371461-3372746	antisense RNA (predicted)
0.000150361	1.61703	SPNCRNA.1133	SPNCRNA.1133	ncRNA	chromosome_3:351210-353119	intergenic RNA (predicted)
0.000163516	1.6656	SPAC222.15	meu13	protein_coding	chromosome_1:977709-978637	Tat binding protein 1(TBP-1)-interacting protein (TBPIP) homolog (predicted)
0.000183862	7.00463	SPNCRNA.751	SPNCRNA.751	ncRNA	chromosome_1:1646603-1647186	intergenic RNA (predicted)
0.000195896	1.86215	SPAPB18E9.04c	SPAPB18E9.04c	protein_coding	chromosome_1:3982325-3985104	Schizosaccharomyces pombe specific protein, possible cell surface glycoprotein
0.000203054	3.41221	SPNCRNA.870	SPNCRNA.870	ncRNA	chromosome_1:2992359-2994428	antisense RNA (predicted)
0.000208008	1.69066	SPNCRNA.1466	SPNCRNA.1466	ncRNA	chromosome_2:1810676-1812297	intergenic RNA (predicted)
0.000215148	2.11348	SPNCRNA.1008	SPNCRNA.1008	ncRNA	chromosome_1:4647230-4649094	intergenic RNA (predicted)
0.000230291	1.53487	SPAC27F1.05c	SPAC27F1.05c	protein_coding	chromosome_1:4323424-4325633	aminotransferase class-III, unknown specificty
0.000231363	2.01422	SPNCRNA.214	ter1	ncRNA	chromosome_1:3084610-3086022	telomerase RNA
0.000233191	1.78723	SPNCRNA.983	tsn1-antisense-1	ncRNA	chromosome_1:4395187-4395595	antisense RNA (predicted)
0.000233352	1.73562	SPNCRNA.1414	SPBC1709.19c-antisense-1	ncRNA	chromosome_2:1136741-1137967	antisense RNA (predicted), possible alternative UTR
0.00025391	1.53147	SPNCRNA.1028	SPAC4F10.05c-antisense-1	ncRNA	chromosome_1:4837762-4838650	antisense RNA (predicted)
0.000265002	3.77592	SPNCRNA.307	SPNCRNA.307	ncRNA	chromosome_2:487382-487504	non-coding RNA (predicted)
0.000281853	1.69759	SPAC2F7.06c	pol4	protein_coding	chromosome_1:541576-543735	DNA polymerase X family
0.000289573	2.73965	SPNCRNA.1039	SPNCRNA.1039	ncRNA	chromosome_1:4961796-4963074	intergenic RNA (predicted)
0.000289573	1.82229	SPNCRNA.1407	SPBC337.10c-antisense-1	ncRNA	chromosome_2:1048425-1049492	antisense RNA (predicted), possible alternative UTR
0.000305206	13.8072	SPNCRNA.1695	SPBP4G3.03-antisense-1	ncRNA	chromosome_2:4453287-4454737	antisense RNA (predicted)
0.00030673	14.3157	SPNCRNA.1502	SPNCRNA.1502	ncRNA	chromosome_2:2319348-2319746	intergenic RNA (predicted)
0.000306928	2.35525	SPCC191.04c	SPCC191.04c	protein_coding	chromosome_3:1711431-1712000	Schizosaccharomyces pombe specific protein
0.000323159	1.6001	SPAC1002.16c	SPAC1002.16c	protein_coding	chromosome_1:1827612-1829708	carboxylic acid transmembrane transporter (predicted)
0.000336904	2.86232	SPNCRNA.1350	SPNCRNA.1350	ncRNA	chromosome_2:376976-378395	intergenic RNA (predicted), possible alternative UTR
0.000341897	4.20839	SPNCRNA.1163	SPNCRNA.1163	ncRNA	chromosome_3:957698-959188	intergenic RNA (predicted)
0.000352525	1.57341	SPNCRNA.1269	SPNCRNA.1269	ncRNA	chromosome_3:2178115-2179885	intergenic RNA (predicted)
0.000355702	2.50232	SPNCRNA.555	ire1-antisense-1	ncRNA	chromosome_1:1559881-1561967	antisense RNA (predicted)
0.000384241	2.37863	SPNCRNA.1242	SPNCRNA.1242	ncRNA	chromosome_3:1893796-1894483	intergenic RNA (predicted), possible alternative UTR
0.000388561	7.03581	SPAC17H9.18c	SPAC17H9.18c	protein_coding	chromosome_1:2033638-2033955	conserved fungal protein
0.000405184	2.69202	SPNCRNA.1144	asp1-antisense-1	ncRNA	chromosome_3:573503-574812	antisense RNA (predicted)
0.000422519	2.05965	SPNCRNA.1481	rem1-antisense-1	ncRNA	chromosome_2:1952767-1955702	antisense RNA (predicted), possible alternative UTR
0.000422519	1.62496	SPNCRNA.828	SPNCRNA.828	ncRNA	chromosome_1:2450314-2451737	intergenic RNA (predicted)
0.000443758	2.02275	SPNCRNA.1260	SPNCRNA.1260	ncRNA	chromosome_3:2085862-2086765	intergenic RNA (predicted), possible alternative UTR
0.000485447	1.74278	SPSNORNA.13	snoR69b	snoRNA	chromosome_1:4154912-4155002	small nucleolar RNA snoR69b (predicted)
0.000491129	1.97414	SPNCRNA.1338	SPBC1773.12-antisense-1	ncRNA	chromosome_2:307042-309627	antisense RNA (predicted)
0.000493571	1.54627	SPNCRNA.1117	fft2-antisense-1	ncRNA	chromosome_3:186332-187386	antisense RNA (predicted), possible alternative UTR
0.000510286	1.97788	SPCC1235.12c	mug146	protein_coding	chromosome_3:201551-202707	Schizosaccharomyces specific protein Mug46
0.000510286	1.53774	SPCC31H12.02c	mug73	protein_coding	chromosome_3:623516-624527	plasma membrane transmembrane transport regulator (predicted)
0.00055762	1.73634	SPNCRNA.1102	SPNCRNA.1102	ncRNA	chromosome_3:79848-80436	intergenic RNA (predicted)
0.000568275	3.64614	SPAC1142.09	SPAC1142.09	protein_coding	chromosome_1:3642498-3642845	dubious
0.000597467	1.63865	SPAC977.01	SPAC977.01	protein_coding	chromosome_1:29764-31069	S. pombe specific 5Tm protein family
0.000607176	1.64425	SPNCRNA.651	SPNCRNA.651	ncRNA	chromosome_1:460793-461752	intergenic RNA (predicted), possible alternative UTR
0.000626404	1.56616	SPNCRNA.1245	rpl2702-antisense-1	ncRNA	chromosome_3:1938950-1940302	antisense RNA (predicted)
0.000661578	2.31951	SPNCRNA.1549	SPNCRNA.1549	ncRNA	chromosome_2:2789715-2790257	intergenic RNA (predicted)
0.000678402	2.0719	SPNCRNA.966	SPNCRNA.966	ncRNA	chromosome_1:4170166-4170605	intergenic RNA (predicted), possible alternative UTR
0.000690827	1.66504	SPBC21D10.08c	SPBC21D10.08c	protein_coding	chromosome_2:2432073-2433891	conserved fungal protein
0.000716871	1.57101	SPBC1773.12	SPBC1773.12	protein_coding	chromosome_2:308160-310467	transcription factor, zf-fungal binuclear cluster type (predicted)
0.000761421	1.79253	SPCC74.09	mug24	protein_coding	chromosome_3:1917714-1922733	RNA-binding protein, rrm type
0.000761421	1.83179	SPNCRNA.51	prl51	ncRNA	chromosome_3:1514062-1514343	non-coding RNA, poly(A)-bearing (predicted)
0.000803518	3.5451	SPNCRNA.1433	SPNCRNA.1433	ncRNA	chromosome_2:1437140-1437858	intergenic RNA (predicted)
0.00087062	1.85059	SPNCRNA.1040	SPAC1952.08c-antisense-1	ncRNA	chromosome_1:4980243-4981189	antisense RNA (predicted), possible alternative UTR
0.000878416	1.93643	SPAC869.08	pcm2	protein_coding	chromosome_1:5497918-5499280	protein-L-isoaspartate O-methyltransferase Pcm2 (predicted)
0.000878416	1.92198	SPNCRNA.07	meu3	ncRNA	chromosome_3:41985-42728	non-coding RNA Meu3
0.000895458	0.623777	SPNCRNA.1557	lid2-antisense-1	ncRNA	chromosome_2:2866328-2868277	antisense RNA (predicted)
0.000947937	1.86901	SPNCRNA.909	SPNCRNA.909	ncRNA	chromosome_1:3455156-3456884	intergenic RNA (predicted)
0.00100173	2.80793	SPNCRNA.1043	gmh3-antisense-1	ncRNA	chromosome_1:5029269-5030305	antisense RNA (predicted)
0.00100699	2.50814	SPNCRNA.1369	SPNCRNA.1369	ncRNA	chromosome_2:546996-548377	intergenic RNA (predicted), possible alternative UTR
0.00107671	2.22464	SPNCRNA.1439	lin1-antisense-1	ncRNA	chromosome_2:1525953-1527083	antisense RNA (predicted)
0.00107991	8.925	SPNCRNA.383	SPNCRNA.383	ncRNA	chromosome_2:1969856-1970296	non-coding RNA (predicted)
0.00111729	0.48338	SPAC17A2.10c	SPAC17A2.10c	protein_coding	chromosome_1:3574995-3575687	Schizosaccharomyces pombe specific protein
0.00112486	2.09172	SPNCRNA.600	SPNCRNA.600	ncRNA	chromosome_1:3588585-3591355	translationally silent transcript from tco1 locus
0.001212	1.79415	SPNCRNA.853	SPNCRNA.853	ncRNA	chromosome_1:2784605-2785492	antisense RNA (predicted)
0.00122567	2.76666	SPNCRNA.39	prl39	ncRNA	chromosome_2:2804337-2804580	non-coding RNA, poly(A)-bearing (predicted)
0.00129598	13.0421	SPNCRNA.1152	vps5-antisense-1	ncRNA	chromosome_3:702366-703184	antisense RNA (predicted)
0.00138106	1.50453	SPNCRNA.1265	SPNCRNA.1265	ncRNA	chromosome_3:2123639-2124434	intergenic RNA (predicted)
0.00141697	1.60846	SPNCRNA.1074	SPAP8A3.13c-antisense-1	ncRNA	chromosome_1:5340572-5342997	antisense RNA (predicted)
0.00147952	1.97543	SPBC6B1.03c	SPBC6B1.03c	protein_coding	chromosome_2:2630834-2632018	Pal1 family protein
0.00152905	2.2429	SPAC977.08	SPAC977.08	protein_coding	chromosome_1:44644-45468	short chain dehydrogenase (predicted)
0.00154706	1.70631	SPNCRNA.1127	kpa1-antisense-1	ncRNA	chromosome_3:294475-295295	antisense RNA (predicted), possible alternative UTR
0.00160183	1.92362	SPNCRNA.998	SPNCRNA.998	ncRNA	chromosome_1:4554077-4557450	antisense RNA (predicted)
0.00166108	1.87708	SPNCRNA.1121	SPNCRNA.1121	ncRNA	chromosome_3:234465-236718	intergenic RNA (predicted)
0.00168884	1.77188	SPNCRNA.1293	SPNCRNA.1293	ncRNA	chromosome_3:2381012-2382004	intergenic RNA (predicted)
0.00168884	1.79427	SPNCRNA.824	SPAC6B12.04c-antisense-1	ncRNA	chromosome_1:2416876-2418250	antisense RNA (predicted)
0.00173432	3.69666	SPNCRNA.315	SPNCRNA.315	ncRNA	chromosome_2:580157-581149	non-coding RNA (predicted)
0.00190369	3.50402	SPNCRNA.921	SPNCRNA.921	ncRNA	chromosome_1:3610063-3611779	intergenic RNA (predicted)
0.00190369	5.40658	SPNCRNA.1277	pep3-antisense-1	ncRNA	chromosome_3:2243952-2245575	antisense RNA (predicted)
0.00190792	1.51927	SPCC24B10.14c	xlf1	protein_coding	chromosome_3:924212-925737	XRCC4-like nonhomologous end joining factor, Cernunnon Xlf1/Nej1
0.00204681	0.6033	SPAC2H10.01	SPAC2H10.01	protein_coding	chromosome_1:5273012-5275983	transcription factor, zf-fungal binuclear cluster type (predicted)
0.00206539	10.182	SPNCRNA.1118	ght6-antisense-1	ncRNA	chromosome_3:204633-206912	antisense RNA (predicted)
0.00206539	2.32363	SPBC16E9.20	SPBC16E9.20	protein_coding	chromosome_2:1951398-1952828	dubious
0.00218108	1.92748	SPBC1711.14	rec15	protein_coding	chromosome_2:2161542-2162200	meiotic recombination protein Rec15
0.00234647	2.6845	SPNCRNA.1396	psy2-antisense-1	ncRNA	chromosome_2:896715-897364	antisense RNA (predicted)
0.00254736	1.80241	SPCC13B11.03c	SPCC13B11.03c	protein_coding	chromosome_3:1594872-1596605	hydroxyacylglutathione hydrolase (predicted)
0.0026721	1.58334	SPBC336.05c	SPBC336.05c	protein_coding	chromosome_2:2745480-2748552	small RNA 2'-O-methyltransferase activity (predicted)
0.00278382	1.85463	SPNCRNA.1055	SPNCRNA.1055	ncRNA	chromosome_1:5172050-5173481	intergenic RNA (predicted), possible alternative UTR
0.00307184	9.63732	SPNCRNA.1625	SPNCRNA.1625	ncRNA	chromosome_2:3622474-3625877	intergenic RNA (predicted)
0.00316475	0.645399	SPAC1002.17c	urg2	protein_coding	chromosome_1:1830609-1831951	uracil phosphoribosyltransferase (predicted)
0.00320447	3.38154	SPNCRNA.311	SPNCRNA.311	ncRNA	chromosome_1:4471656-4472041	non-coding RNA (predicted)
0.0033918	3.54517	SPNCRNA.1223	SPCC191.10-antisense-1	ncRNA	chromosome_3:1721177-1722876	antisense RNA (predicted)
0.00343577	1.66996	SPNCRNA.1381	mfm3-antisense-1	ncRNA	chromosome_2:700027-701807	antisense RNA (predicted)
0.00347889	6.65979	SPNCRNA.1552	tfb5-antisense-1	ncRNA	chromosome_2:2809509-2810368	antisense RNA (predicted)
0.00397409	4.84813	SPNCRNA.1379	SPNCRNA.1379	ncRNA	chromosome_2:672533-673656	intergenic RNA (predicted)
0.00429341	1.78916	SPBC1289.14	SPBC1289.14	protein_coding	chromosome_2:4412072-4413599	adducin (predicted)
0.00434187	3.208	SPBCPT2R1.07c	SPBCPT2R1.07c	pseudogene	chromosome_2:4523274-4524970
0.00452503	1.68059	SPNCRNA.1329	SPNCRNA.1329	ncRNA	chromosome_2:217881-218882	intergenic RNA (predicted)
0.00455415	20.7613	SPNCRNA.860	SPNCRNA.860	ncRNA	chromosome_1:2931622-2932800	intergenic RNA (predicted)
0.00461445	2.60381	SPNCRNA.556	SPAC17A5.05c-antisense-1	ncRNA	chromosome_1:1759484-1760333	antisense RNA (predicted)
0.00473987	1.63914	SPNCRNA.1149	SPCC5E4.10c-antisense-1	ncRNA	chromosome_3:650169-650942	antisense RNA (predicted)
0.004826	3.04705	SPNCRNA.770	gar2-antisense-1	ncRNA	chromosome_1:1897289-1898926	antisense RNA (predicted)
0.00484018	2.0801	SPNCRNA.1088	SPNCRNA.1088	ncRNA	chromosome_1:5478303-5478903	intergenic RNA (predicted)
0.0050286	1.65647	SPNCRNA.1472	SPNCRNA.1472	ncRNA	chromosome_2:1877295-1878080	intergenic RNA (predicted)
0.0050711	1.76351	SPAC1002.20	SPAC1002.20	protein_coding	chromosome_1:1823882-1824630	Schizosaccharomyces pombe specific protein
0.00534396	1.72662	SPNCRNA.730	cct5-antisense-1	ncRNA	chromosome_1:1263452-1265929	antisense RNA (predicted)
0.00534772	1.71054	SPNCRNA.800	SPNCRNA.800	ncRNA	chromosome_1:2153887-2154511	intergenic RNA (predicted)
0.00552674	1.60539	SPNCRNA.284	SPNCRNA.284	ncRNA	chromosome_1:5525499-5525873	non-coding RNA (predicted)
0.00553374	1.65623	SPAC57A10.06	mug15	protein_coding	chromosome_1:1376587-1377072	Schizosaccharomyces specific protein Mug15
0.00553564	2.69125	SPNCRNA.1131	mrps8-antisense-1	ncRNA	chromosome_3:332008-332546	antisense RNA (predicted)
0.00589937	1.85352	SPNCRNA.1478	pab2-antisense-1	ncRNA	chromosome_2:1940059-1941445	antisense RNA (predicted)
0.00591543	1.51792	SPAC6G9.13c	bqt1	protein_coding	chromosome_1:3272076-3272699	bouquet formation protein Bqt1
0.00595455	20.2771	SPNCRNA.374	SPNCRNA.374	ncRNA	chromosome_2:1647478-1647927	non-coding RNA (predicted)
0.00595749	1.76016	SPNCRNA.717	SPNCRNA.717	ncRNA	chromosome_1:1165698-1166644	intergenic RNA (predicted)
0.00619485	3.50071	SPAC212.02	SPAC212.02	protein_coding	chromosome_1:27353-27763	Schizosaccharomyces pombe specific protein
0.0069664	1.63037	SPNCRNA.890	set13-antisense-1	ncRNA	chromosome_1:3141075-3143182	antisense RNA (predicted)
0.00704153	3.40721	SPBC1348.06c	SPBC1348.06c	protein_coding	chromosome_2:15981-16592	conserved fungal family
0.00721115	2.55459	SPNCRNA.1072	SPAP8A3.07c-antisense-1	ncRNA	chromosome_1:5326840-5328155	antisense RNA (predicted)
0.0072338	14.1842	SPNCRNA.716	SPAC56F8.12-antisense-1	ncRNA	chromosome_1:1146598-1148060	antisense RNA (predicted)
0.00732186	3.09817	SPNCRNA.741	rpl2001-antisense-1	ncRNA	chromosome_1:1437858-1438678	antisense RNA (predicted)
0.00741764	1.55162	SPAC1A6.11	SPAC1A6.11	protein_coding	chromosome_1:1073171-1074075	dubious
0.0074893	2.38293	SPBC19G7.16	iws1	protein_coding	chromosome_2:2380487-2382242	transcription elongation factor complex subunit Iws1 (predicted)
0.00798779	2.27751	SPNCRNA.1397	mcp5-antisense-1	ncRNA	chromosome_2:897892-901405	antisense RNA (predicted)
0.00837776	2.44874	SPBC1706.02c	wtf2	pseudogene	chromosome_2:593188-593575
0.00905719	5.28485	SPNCRNA.318	SPNCRNA.318	ncRNA	chromosome_2:605716-606557	non-coding RNA (predicted)
0.00905719	1.75336	SPNCRNA.1411	cyp3-antisense-1	ncRNA	chromosome_2:1104134-1104949	antisense RNA (predicted)
0.00993923	1.62911	SPAC212.08c	SPAC212.08c	protein_coding	chromosome_1:11784-12994	S. pombe specific GPI anchored protein family 1
0.0100095	2.00434	SPAC8E11.03c	dmc1	protein_coding	chromosome_1:3382274-3383404	RecA family ATPase Dmc1
0.0101293	2.11813	SPNCRNA.1071	SPNCRNA.1071	ncRNA	chromosome_1:5320613-5321854	intergenic RNA (predicted), possible alternative UTR
0.0102571	1.67623	SPNCRNA.1199	ynd1-antisense-1	ncRNA	chromosome_3:1461159-1462461	antisense RNA (predicted)
0.0103816	2.87752	SPNCRNA.201	SPNCRNA.201	ncRNA	chromosome_1:2667490-2667719	non-coding RNA (predicted)
0.0106613	2.01	SPNCRNA.1205	SPNCRNA.1205	ncRNA	chromosome_3:1559743-1561240	intergenic RNA (predicted), possible alternative UTR
0.011042	3.6791	SPNCRNA.471	SPNCRNA.471	ncRNA	chromosome_3:690505-691071	non-coding RNA (predicted)
0.0111212	2.64139	SPNCRNA.1365	SPNCRNA.1365	ncRNA	chromosome_2:513254-514175	intergenic RNA (predicted)
0.0114068	1.93679	SPNCRNA.1284	SPNCRNA.1284	ncRNA	chromosome_3:2301821-2302280	intergenic RNA (predicted)
0.0120162	1.772	SPNCRNA.1124	SPNCRNA.1124	ncRNA	chromosome_3:285012-285974	intergenic RNA (predicted), possible alternative UTR
0.0124635	2.22922	SPNCRNA.855	SPNCRNA.855	ncRNA	chromosome_1:2829719-2830254	intergenic RNA (predicted)
0.0128343	1.70177	SPNCRNA.899	SPNCRNA.899	ncRNA	chromosome_1:3273276-3274078	intergenic RNA (predicted)
0.0137682	1.70738	SPBC359.04c	pfl7	protein_coding	chromosome_2:117892-121286	cell surface glycoprotein (predicted), DIPSY family
0.0139036	2.12924	SPNCRNA.516	SPNCRNA.516	ncRNA	chromosome_3:2275648-2277744	non-coding RNA (predicted)
0.0141268	1.57893	SPCC1450.08c	wtf16	protein_coding	chromosome_3:1739338-1740925	wtf element Wtf16
0.0145046	1.69049	SPNCRNA.686	SPAC16C9.02c-antisense-1	ncRNA	chromosome_1:792378-794001	antisense RNA (predicted)
0.014533	7.92635	SPNCRNA.397	SPNCRNA.397	ncRNA	chromosome_2:2472439-2472537	non-coding RNA (predicted)
0.014795	1.79109	SPBC1348.14c	ght7	protein_coding	chromosome_2:38514-40277	hexose transmembrane transporter Ght7 (predicted)
0.0149266	2.30004	SPAC29A4.22	SPAC29A4.22	protein_coding	chromosome_1:5124392-5124613	dubious
0.0149507	1.69827	SPNCRNA.1201	pfl4-antisense-1	ncRNA	chromosome_3:1492674-1493595	antisense RNA (predicted)
0.0153002	2.37401	SPAPJ695.01c	SPAPJ695.01c	protein_coding	chromosome_1:77480-78066	S. pombe specific UPF0321 family protein 3
0.015372	5.48376	SPNCRNA.1630	mug30-antisense-1	ncRNA	chromosome_2:3688095-3690231	antisense RNA (predicted)
0.0155509	1.8249	SPNCRNA.389	SPNCRNA.389	ncRNA	chromosome_2:2129803-2130589	non-coding RNA (predicted)
0.0155581	1.54016	SPNCRNA.1229	SPCC1442.13c-antisense-1	ncRNA	chromosome_3:1791386-1792600	antisense RNA (predicted)
0.015734	1.80384	SPNCRNA.480	SPNCRNA.480	ncRNA	chromosome_3:1066011-1066485	non-coding RNA (predicted)
0.015734	3.12772	SPNCRNA.164	SPNCRNA.164	ncRNA	chromosome_1:1005499-1005710	non-coding RNA (predicted)
0.015734	1.60535	SPNCRNA.1427	SPNCRNA.1427	ncRNA	chromosome_2:1297699-1298710	intergenic RNA (predicted)
0.0171315	1.55446	SPBC13G1.16	SPBC13G1.16	protein_coding	chromosome_2:3751128-3752132	Schizosaccharomyces specific protein
0.0174798	1.65873	SPNCRNA.1109	mug135-antisense-1	ncRNA	chromosome_3:112884-113441	antisense RNA (predicted)
0.0178495	1.65904	SPNCRNA.240	SPNCRNA.240	ncRNA	chromosome_1:3953281-3953856	non-coding RNA (predicted)
0.0183658	1.68206	SPNCRNA.1535	mfg1-antisense-1	ncRNA	chromosome_2:2605104-2605868	antisense RNA (predicted)
0.0183783	3.14769	SPBC16E9.17c	rem1	protein_coding	chromosome_2:1953419-1954793	meiosis-specific cyclin Rem1
0.0184512	4.17646	SPNCRNA.435	SPNCRNA.435	ncRNA	chromosome_2:4032744-4033172	non-coding RNA (predicted)
0.0184787	1.87093	SPNCRNA.1093	SPAC869.09-antisense-1	ncRNA	chromosome_1:5496942-5497837	antisense RNA (predicted)
0.0185372	3.86129	SPNCRNA.957	tef102-antisense-1	ncRNA	chromosome_1:4094908-4096013	antisense RNA (predicted)
0.0191086	2.53027	SPNCRNA.385	SPNCRNA.385	ncRNA	chromosome_2:2022111-2022686	non-coding RNA (predicted)
0.0191439	2.23246	SPNCRNA.1082	sec16-antisense-1	ncRNA	chromosome_1:5423742-5426981	antisense RNA (predicted)
0.0191792	1.52226	SPNCRNA.525	SPNCRNA.525	ncRNA	chromosome_1:5328400-5329064	non-coding RNA (predicted)
0.0197955	1.65372	SPNCRNA.155	SPNCRNA.155	ncRNA	chromosome_1:577199-578150	non-coding RNA (predicted)
0.0203905	2.79115	SPNCRNA.705	fap2-antisense-1	ncRNA	chromosome_1:1025199-1025635	antisense RNA (predicted)
0.0205849	1.56913	SPNCRNA.1257	SPNCRNA.1257	ncRNA	chromosome_3:2065404-2067340	intergenic RNA (predicted)
0.0207141	1.62824	SPNCRNA.1006	dhc1-antisense-1	ncRNA	chromosome_1:4625840-4627501	antisense RNA (predicted)
0.0217432	1.76907	SPNCRNA.477	SPNCRNA.477	ncRNA	chromosome_3:949754-950750	non-coding RNA (predicted)
0.0219205	3.81989	SPNCRNA.827	meu26-antisense-1	ncRNA	chromosome_1:2442700-2443956	antisense RNA (predicted), possible alternative UTR
0.0221138	1.89367	SPNCRNA.818	pck1-antisense-1	ncRNA	chromosome_1:2369680-2370799	antisense RNA (predicted)
0.0223219	2.02252	SPNCRNA.453	SPNCRNA.453	ncRNA	chromosome_3:59326-60703	non-coding RNA (predicted)
0.0226515	2.57964	SPNCRNA.1313	SPNCRNA.1313	ncRNA	chromosome_2:127382-128570	intergenic RNA (predicted)
0.0227676	2.39422	SPBC1348.04	SPBC1348.04	protein_coding	chromosome_2:12176-12750	methyltransferase (predicted)
0.0229618	2.30894	SPNCRNA.166	SPNCRNA.166	ncRNA	chromosome_1:1063021-1063448	non-coding RNA (predicted)
0.0239447	3.21841	SPNCRNA.579	ggc1-antisense-1	ncRNA	chromosome_3:388528-389199	antisense RNA (predicted)
0.0244894	3.10909	SPNCRNA.05	prl5	ncRNA	chromosome_1:434104-434843	antisense RNA, poly(A)-bearing (predicted)
0.0248213	3.45767	SPCC11E10.03	mug1	protein_coding	chromosome_3:1456203-1457855	dynactin complex subunit, dynamitin (predicted)
0.0252625	1.55959	SPAC27F1.10	SPAC27F1.10	protein_coding	chromosome_1:4325963-4326914	Schizosaccharomyces pombe specific protein
0.025395	1.55109	SPBCPT2R1.02	SPBCPT2R1.02	protein_coding	chromosome_2:4508450-4508809	Schizosaccharomyces pombe specific protein
0.0254553	2.55175	SPNCRNA.81	SPNCRNA.81	ncRNA	chromosome_1:1574846-1575103	non-coding RNA (predicted)
0.0265748	0.659334	SPNCRNA.561	pkl1-antisense-1	ncRNA	chromosome_1:3440092-3441229	antisense RNA (predicted)
0.027086	0.513229	SPNCRNA.1570	abc1-antisense-1	ncRNA	chromosome_2:3001074-3003417	antisense RNA (predicted), possible alternative UTR
0.0272418	1.58941	SPNCRNA.105	SPNCRNA.105	ncRNA	chromosome_2:4071111-4071304	non-coding RNA (predicted)
0.0291497	3.94822	SPNCRNA.490	SPNCRNA.490	ncRNA	chromosome_3:1354634-1354743	non-coding RNA (predicted)
0.0296796	1.6131	SPAC22F3.04	mug62	protein_coding	chromosome_1:697960-702755	AMP binding enzyme (predicted)
0.0298657	4.46375	SPAC5D6.10c	mug116	protein_coding	chromosome_1:1494670-1495830	Schizosaccharomyces pombe specific protein Mug116
0.0300562	1.57191	SPBC14C8.05c	meu17	protein_coding	chromosome_2:2211798-2213495	glucan-alpha-1, 4-glucosidase
0.0306414	0.540429	SPBC800.03	clr3	protein_coding	chromosome_2:254715-257138	histone deacetylase (class II) Clr3
0.0307365	2.21738	SPNCRNA.33	prl33	ncRNA	chromosome_3:953976-954331	non-coding RNA, poly(A)-bearing (predicted)
0.0311384	1.55254	SPNCRNA.323	SPNCRNA.323	ncRNA	chromosome_2:683098-683487	non-coding RNA (predicted)
0.0315674	1.81782	SPNCRNA.1097	SPNCRNA.1097	ncRNA	chromosome_3:39627-41424	intergenic RNA (predicted)
0.0317419	1.55555	SPNCRNA.1231	SPNCRNA.1231	ncRNA	chromosome_3:1799929-1801147	intergenic RNA (predicted)
0.0318826	1.78726	SPBPJ4664.03	mfm3	protein_coding	chromosome_2:700291-700700	M-factor precursor Mfm3
0.0319037	2.18279	SPNCRNA.1132	dis1-antisense-1	ncRNA	chromosome_3:342960-346745	antisense RNA (predicted)
0.0321659	1.87607	SPNCRNA.943	SPNCRNA.943	ncRNA	chromosome_1:3863740-3864474	intergenic RNA (predicted)
0.0328595	3.61607	SPCC18.19c	ost5	protein_coding	chromosome_3:1966855-1967345	oligosaccharyltransferase complex zeta subunit Ost5 (predicted)
0.0328917	1.73728	SPNCRNA.1171	ubc11-antisense-1	ncRNA	chromosome_3:1058376-1059225	antisense RNA (predicted)
0.0335004	2.04713	SPNCRNA.755	SPAC824.04-antisense-1	ncRNA	chromosome_1:1690122-1691922	antisense RNA (predicted), possible alternative UTR
0.0335875	1.67609	SPNCRNA.756	SPNCRNA.756	ncRNA	chromosome_1:1712166-1712705	intergenic RNA (predicted)
0.0339312	3.2833	SPNCRNA.352	SPNCRNA.352	ncRNA	chromosome_2:1542196-1542364	non-coding RNA (predicted)
0.034002	6.58524	SPNCRNA.12	prl12	ncRNA	chromosome_1:4439118-4439451	non-coding RNA, poly(A)-bearing RNA (predicted)
0.0353637	2.99992	SPAC212.03	SPAC212.03	protein_coding	chromosome_1:23589-24054	hypothetical protein
0.0364576	2.05989	SPNCRNA.1024	SPNCRNA.1024	ncRNA	chromosome_1:4791261-4791958	intergenic RNA (predicted), possible alternative UTR
0.0368662	1.99691	SPAC13A11.06	pdc202	protein_coding	chromosome_1:585355-587495	pyruvate decarboxylase (predicted)
0.0380862	1.95954	SPNCRNA.68	prl68	ncRNA	chromosome_2:2204841-2205295	non-coding RNA, poly(A)-bearing (predicted)
0.0384638	1.74197	SPNCRNA.1348	SPNCRNA.1348	ncRNA	chromosome_2:361402-362298	intergenic RNA (predicted)
0.0386129	1.65754	SPNCRNA.1067	map1-antisense-1	ncRNA	chromosome_1:5292484-5293268	antisense RNA (predicted)
0.0393808	3.01685	SPNCRNA.40	prl40	ncRNA	chromosome_3:2391631-2391821	non-coding RNA, poly(A)-bearing (predicted)
0.0393808	1.88905	SPNCRNA.842	vma13-antisense-1	ncRNA	chromosome_1:2621697-2622420	antisense RNA (predicted), possible alternative UTR
0.0394449	1.799	SPNCRNA.1355	SPNCRNA.1355	ncRNA	chromosome_2:412735-413409	intergenic RNA (predicted), possible alternative UTR
0.0394459	2.5814	SPNCRNA.1529	orc1-antisense-1	ncRNA	chromosome_2:2571145-2573169	antisense RNA (predicted)
0.0399312	2.39675	SPNCRNA.694	ies4-antisense-1	ncRNA	chromosome_1:872757-873497	antisense RNA (predicted)
0.0400984	1.8068	SPCC550.10	atd3	protein_coding	chromosome_3:1204315-1206695	aldehyde dehydrogenase Atd3 (predicted)
0.0401156	0.583897	SPNCRNA.1675	SPBC1861.05-antisense-1	ncRNA	chromosome_2:4140236-4142469	antisense RNA (predicted)
0.0401219	1.61364	SPNCRNA.847	SPAC6F6.03c-antisense-1	ncRNA	chromosome_1:2734065-2736123	antisense RNA (predicted)
0.0402277	2.01961	SPNCRNA.305	SPNCRNA.305	ncRNA	chromosome_2:377318-377617	non-coding RNA (predicted)
0.0403084	2.34267	SPCC1442.11c	SPCC1442.11c	protein_coding	chromosome_3:1788002-1788550	Schizosaccharomyces pombe specific protein
0.0407679	1.7273	SPNCRNA.1571	SPNCRNA.1571	ncRNA	chromosome_2:3007917-3011223	intergenic RNA (predicted)
0.0408175	1.51919	SPCC1919.11	mug137	protein_coding	chromosome_3:2231665-2233381	BAR adaptor protein, involved in endocytosis (predicted)
0.041368	2.38592	SPNCRNA.1644	spo4-antisense-1	ncRNA	chromosome_2:3826723-3829397	antisense RNA (predicted)
0.0432091	2.77554	SPNCRNA.570	SPNCRNA.570	ncRNA	chromosome_2:1296790-1297523	non-coding RNA (predicted)
0.0442318	1.76352	SPNCRNA.681	SPNCRNA.681	ncRNA	chromosome_1:776184-777243	intergenic RNA (predicted), possible alternative UTR
0.0452861	2.10731	SPNCRNA.1248	SPNCRNA.1248	ncRNA	chromosome_3:1967055-1967807	intergenic RNA (predicted)
0.0473797	1.55521	SPCC548.02c	wtf3	pseudogene	chromosome_3:219185-220283
0.0475865	2.3501	SPNCRNA.281	SPNCRNA.281	ncRNA	chromosome_1:5516331-5516951	non-coding RNA (predicted)

## Sheet: MUS81_wt DES
Row.names	FC	logCPM	LR	PValue	FDR	wtb-C-NOR	mus81-C-NOR	wtb-B-NOR	mus81-D-NOR	mus81-B-NOR	mus81-A-NOR	wtb-D-NOR	wtb-A-NOR	up_down	reproducible
SPAC4H3.08.1	5.20692	4.41873	1552.33	0	0	1.4643	40.4984	2.05464	41.3516	40.6736	40.7148	1.41784	1.03192	up	TRUE
SPBC839.06.1	5.74875	5.96579	2407.78	0	0	3.70651	117.033	3.84586	123.94	122.108	120.342	3.59405	3.44701	up	TRUE
SPCC737.04.1	4.36449	5.42536	1656.76	0	0	3.42619	81.5902	4.47806	82.8005	80.8286	79.3887	4.18756	5.15961	up	TRUE
SPCC70.04c.1	5.9635	4.5422	1394.57	3.17822e-305	5.48799e-302	1.92189	44.0548	0.948294	44.0408	44.3965	47.0568	1.12144	0.967427	up	TRUE
SPBC16E9.16c.1	3.94359	5.65889	1371.05	4.10344e-300	5.6685e-297	6.26904	98.6827	6.21659	94.1237	97.3559	87.5295	5.2427	6.83648	up	TRUE
SPBC3E7.02c.1	4.81158	7.96171	1039.19	5.43356e-228	6.25493e-225	19.0359	447.469	18.7025	462.586	487.105	512.59	19.52	25.4756	up	TRUE
SPCC70.12c.1	2.83866	6.01504	960.531	6.81588e-211	6.72532e-208	13.6821	109.416	13.9083	115.987	115.087	117.932	13.0243	16.6397	up	TRUE
SPCC191.11.1	3.17616	4.01381	826.821	7.95994e-182	6.87242e-179	2.6998	27.7374	2.73952	28.7435	28.5273	30.9489	2.67081	3.54723	up	TRUE
SPAC29A4.12c.1	4.99931	3.15017	768.551	3.71462e-169	2.85076e-166	0.549113	16.8191	0.737562	15.7862	16.2415	17.7673	0.56054	0.902932	up	TRUE
SPCC663.08c.1	3.30672	4.07893	747.024	1.78047e-164	1.22977e-161	2.9011	29.6726	2.70706	30.2639	28.0379	34.3891	2.77418	2.77368	up	TRUE
SPNCRNA.1217	3.9873	3.68556	720.345	1.1264e-158	7.07274e-156	1.34858	22.4395	1.61626	24.2319	21.9335	26.6034	1.39508	1.69048	up	TRUE
SPBC24C6.09c.1	3.57834	3.48142	643.016	7.37931e-142	4.24741e-139	1.60158	20.8259	1.89659	18.5453	20.9418	21.1562	1.68162	1.03192	up	TRUE
SPCC18B5.02c.1	2.83618	3.53371	549.734	1.43843e-121	7.64247e-119	2.33373	21.4667	2.16	20.7806	19.406	19.1713	2.50594	3.16026	up	TRUE
SPNCRNA.1279	2.71337	3.91748	540.379	1.5595e-119	7.69388e-117	3.47771	26.7853	3.63513	26.9623	25.0836	26.3723	4.25433	2.5798	up	TRUE
SPBC1289.16c.1	2.80024	3.32874	510.713	4.43648e-113	2.04285e-110	1.96765	17.3015	1.94927	17.323	18.6149	16.6054	2.24216	2.83778	up	TRUE
SPAC27D7.09c.1	2.34228	5.65924	478.034	5.72088e-106	2.46963e-103	17.4538	82.8797	14.5448	87.6443	91.2199	79.0976	16.9191	12.8245	up	TRUE
SPAPB18E9.04c.1	1.87075	5.26936	467.914	9.11602e-104	3.70378e-101	16.7022	58.3125	18.7551	60.3509	62.7788	57.2718	15.7611	17.2202	up	TRUE
SPAC23C11.06c.1	2.03912	5.73502	459.087	7.59737e-102	2.91528e-99	19.2647	82.9832	24.2342	84.7637	86.0008	88.5462	19.9157	18.8971	up	TRUE
SPBC1198.14c.1	2.60558	3.11942	457.993	1.31445e-101	4.77839e-99	2.24221	14.1937	2.00195	15.5068	14.2869	15.2499	2.04432	2.51531	up	TRUE
SPAC19G12.09.1	1.99374	5.68014	457.434	1.73944e-101	6.00715e-99	19.3105	87.7892	19.8088	76.242	85.9543	76.4431	20.8059	22.3153	up	TRUE
SPAC13G7.02c.1	2.25825	7.82956	452.516	2.0444e-100	6.72412e-98	76.8332	388.772	67.8354	414.471	383.261	333.504	77.1932	76.1483	up	TRUE
SPCC1739.08c.1	2.59901	3.92058	447.479	2.55151e-99	8.01059e-97	3.93531	23.325	4.10927	24.0985	28.3877	28.4665	3.59405	3.80521	up	TRUE
SPACUNK4.17.1	2.40472	5.63193	422.914	5.66436e-94	1.70103e-91	13.6821	87.1484	13.1708	85.567	83.0225	80.7518	12.9584	18.7681	up	TRUE
SPBC19C7.04c.1	2.33605	7.39951	409.684	4.29493e-91	1.23604e-88	55.5519	289.961	54.7376	287.191	279.27	283.938	56.8453	41.4704	up	TRUE
SPAC32A11.02c.1	1.96616	5.82563	406.127	2.55343e-90	7.05461e-88	21.4154	89.8077	24.8137	83.1572	91.3526	94.7914	21.2016	25.798	up	TRUE
SPAC2F3.05c.1	1.70995	4.89677	404.416	6.02103e-90	1.59951e-87	15.0091	44.247	15.2781	45.4728	44.5827	42.0703	14.2773	16.0593	up	TRUE
SPAPB24D3.08c.1	1.81104	5.46378	398.161	1.38462e-88	3.54206e-86	19.6765	70.2313	22.2849	63.599	70.4574	65.3082	21.1686	18.8971	up	TRUE
SPAP8A3.04c.1	2.43638	8.17441	395.667	4.83195e-88	1.19194e-85	89.5054	487.55	95.9357	489.339	516.517	483.204	79.4318	67.9778	up	TRUE
SPBC1773.06c.1	2.08876	3.58027	392.074	2.9266e-87	6.97035e-85	4.07259	18.519	4.68879	20.117	18.4753	19.4618	4.12162	4.83713	up	TRUE
SPBC725.10.1	1.97729	4.53897	375.305	1.30988e-83	3.01577e-81	10.7992	35.4681	9.00879	35.7286	35.601	40.2791	9.03458	8.64234	up	TRUE
SPAPB1A11.03.1	6.00498	1.96828	373.526	3.19568e-83	7.12019e-81	0.228797	7.27305	0.158049	7.15969	6.46868	8.13327	0.197838	0.193485	up	TRUE
SPCC757.03c.1	2.14397	3.88504	361.912	1.07974e-80	2.33055e-78	4.48442	25.0872	6.16391	24.0635	24.4321	22.2697	5.44053	4.70814	up	TRUE
SPCC338.18.1	2.73734	2.84087	352.334	1.31465e-78	2.75161e-76	1.6931	12.1751	1.42244	12.154	12.4254	12.3936	1.31892	2.32182	up	TRUE
SPAC637.03.1	2.73641	5.45638	350.805	2.83084e-78	5.75076e-76	10.2959	69.0138	10.0098	77.1739	79.2995	82.7367	7.78161	13.415	up	TRUE
SPBC1A4.01.1	2.74246	3.06605	345.434	4.18323e-77	8.25531e-75	1.73886	15.6675	2.31805	13.5859	14.6592	13.9428	2.17621	1.2899	up	TRUE
SPBC1773.05c.1	2.20006	3.09761	330.067	9.29301e-74	1.78297e-71	2.9286	14.0655	3.4244	13.6907	13.3562	14.4753	2.67081	2.45081	up	TRUE
SPCC965.07c.1	2.43605	7.3853	328.979	1.60371e-73	2.99373e-71	43.5629	277.369	43.0947	287.365	285.971	292.265	43.887	62.3668	up	TRUE
SPNCRNA.1467	3.98467	2.34666	325.236	1.04807e-72	1.905e-70	0.73215	9.29156	0.684879	8.14074	9.07476	10.4571	0.527567	0.322476	up	TRUE
SPCC1393.12.1	1.67391	5.15908	318.085	3.78388e-71	6.70135e-69	16.6491	49.4695	19.7034	52.1435	53.7971	54.3186	19.1243	19.3868	up	TRUE
SPBC106.02c.1	2.08309	3.63501	315.748	1.22225e-70	2.11053e-68	4.30138	20.3453	5.74245	20.3265	18.9407	19.9459	4.31945	3.9987	up	TRUE
SPAC15A10.10.1	1.63127	4.55079	315.469	1.40581e-70	2.36827e-68	12.6104	33.3196	12.4061	32.8643	34.8795	34.5341	13.5635	12.0437	up	TRUE
SPAC139.05.1	2.73078	4.12138	312.219	7.17412e-70	1.1798e-67	4.29727	31.2274	3.58755	30.5827	32.7066	26.5846	3.11634	5.50988	up	TRUE
SPBPB21E7.04c.1	2.85359	4.54844	309.293	3.11299e-69	5.00034e-67	4.66746	43.9266	5.00489	38.7671	43.7916	38.4878	3.75891	7.15896	up	TRUE
SPNCRNA.1473	2.53991	2.70208	304.736	3.06191e-68	4.8065e-66	2.01341	11.3741	1.63317	10.1982	10.9828	11.3769	1.78054	1.22541	up	TRUE
SPAC4F10.17.1	6.02028	1.38825	303.864	4.74094e-68	7.27681e-66	0.137278	4.72963	0.105366	4.62317	4.77947	4.97984	0.164865	0.0644951	up	TRUE
SPBC119.04.1	4.4149	1.71684	300.093	3.14362e-67	4.72022e-65	0.366075	5.86329	0.421464	5.69283	6.3756	5.80948	0.296756	0.0644951	up	TRUE
SPBC947.05c.1	2.6184	2.66059	298.997	5.44959e-67	8.00858e-65	1.18974	10.0285	1.47512	11.1412	10.6105	11.1832	1.84648	1.67687	up	TRUE
SPNCRNA.1023	2.16183	2.76296	295.532	3.0987e-66	4.45891e-64	2.24221	10.6693	2.21269	11.1062	11.2155	10.6991	2.57189	2.19283	up	TRUE
SPAC27D7.11c.1	1.89649	6.07773	294.74	4.61045e-66	6.49885e-64	29.4953	100.805	30.7099	101.895	117.453	101.335	24.9895	32.322	up	TRUE
SPNCRNA.1037	2.58097	3.58033	293.546	8.39224e-66	1.1593e-63	2.45078	17.8404	3.48187	19.189	22.1173	22.7822	2.80042	3.69989	up	TRUE
SPAC11D3.13.1	1.58036	5.05347	282.987	1.67734e-63	2.27164e-61	19.5393	46.6692	19.9142	49.6638	47.0865	45.4592	18.9223	17.0912	up	TRUE
SPAC3G9.11c.1	2.1846	3.52942	273.833	1.65753e-61	2.20165e-59	3.52347	18.1025	4.00391	18.8946	20.011	18.0094	3.33027	5.15961	up	TRUE
SPAC2E1P3.01.1	1.60461	4.56202	256.18	1.16727e-57	1.5212e-55	13.7278	31.5593	12.3805	34.6459	33.5999	35.5831	13.5848	12.641	up	TRUE
SPAC22A12.17c.1	2.40101	2.3494	250.248	2.293e-56	2.93291e-54	1.64734	8.65076	1.36976	8.1376	7.91133	8.90787	1.41784	1.3544	up	TRUE
SPNCRNA.1528	2.94218	1.79535	242.806	9.61356e-55	1.20729e-52	0.503353	5.73513	0.684879	6.11193	5.77062	6.09995	0.758377	0.773941	up	TRUE
SPBC16D10.08c.1	1.83902	8.03799	241.239	2.11109e-54	2.6038e-52	119.661	414.051	104.997	434.785	407.387	365.319	121.538	133.376	up	TRUE
SPBC4F6.17c.1	1.64516	7.01342	240.475	3.09858e-54	3.75471e-52	74.0845	193.328	65.3269	197.747	190.198	172.493	71.6832	67.2684	up	TRUE
SPAC2E1P3.02c.1	2.94183	2.38574	237.37	1.47311e-53	1.75427e-51	0.844581	9.71685	0.98454	9.67431	8.51734	8.09057	0.899007	1.5702	up	TRUE
SPNCRNA.1368	4.22065	1.81734	233.519	1.01853e-52	1.19237e-50	0.325212	5.93298	0.64858	5.77026	7.27675	6.46542	0.234701	0.234891	up	TRUE
SPAPB24D3.07c.1	1.54054	7.49609	225.934	4.59193e-51	5.28608e-49	102.318	253.563	106.367	254.955	251.022	255.666	109.635	109.448	up	TRUE
SPCC663.06c.1	2.27	3.71616	219.925	9.39143e-50	1.06339e-47	4.37464	21.1453	4.24709	24.5688	19.942	21.2367	5.10635	2.8374	up	TRUE
SPNCRNA.1633	2.27523	2.44225	216.954	4.17716e-49	4.57963e-47	1.6931	9.80419	1.58049	8.48685	8.70247	8.2301	1.64865	1.93485	up	TRUE
SPBCPT2R1.08c.1	1.85121	4.86034	211.027	8.19892e-48	8.84843e-46	13.2112	49.2214	14.4802	50.0346	39.6368	39.7464	12.8843	11.5373	up	TRUE
SPCC965.06.1	1.68253	4.25038	209.474	1.78947e-47	1.90152e-45	9.79251	27.2659	10.8	26.3686	29.8769	28.2728	10.4524	8.12638	up	TRUE
SPBC725.06c.1	2.30021	2.48397	206.454	8.1575e-47	8.53695e-45	1.83038	9.22748	1.89659	8.52178	9.81936	9.05311	1.91243	1.09642	up	TRUE
SPAC22F3.02.1	1.99247	2.66177	202.899	4.86577e-46	5.01611e-44	2.47101	9.97298	2.4761	9.04566	10.564	9.93126	2.67081	2.19567	up	TRUE
SPNCRNA.1280	2.76901	2.6204	200.124	1.96272e-45	1.99361e-43	1.87614	10.6996	1.68586	10.959	10.4243	10.0698	0.890269	1.09642	up	TRUE
SPNCRNA.1327	5.03721	1.08048	196.27	1.36123e-44	1.36261e-42	0.100671	3.86493	0.0574245	3.65364	3.50258	4.08382	0.271202	0.0717186	up	TRUE
SPBC2F12.09c.1	2.87911	1.9463	196.123	1.46501e-44	1.44555e-42	0.871442	6.76656	1.21171	6.24119	6.59549	6.70884	0.626486	0.451466	up	TRUE
SPBC215.11c.1	2.15251	5.12565	195.55	1.95454e-44	1.90141e-42	11.2568	56.6144	10.7473	57.068	57.8458	56.7393	10.2546	17.3492	up	TRUE
SPBC1604.01.1	1.52877	4.58214	195.219	2.30764e-44	2.21374e-42	14.826	33.3214	14.3825	32.3059	31.9711	35.9704	14.9038	12.7055	up	TRUE
SPBC354.12.1	1.65384	8.29736	192.77	7.90288e-44	7.47743e-42	175.596	421.777	169.622	496.194	492.87	431.251	171.666	156.424	up	TRUE
SPNCRNA.609	2.21985	5.08173	190.283	2.75718e-43	2.57349e-41	13.1329	56.1146	11.959	56.4393	54.8301	56.6908	12.9625	7.09446	up	TRUE
SPCC4G3.05c.1	0.428351	3.21336	187.933	8.98559e-43	8.27513e-41	15.2379	3.58846	14.2771	2.8988	2.93185	1.98491	15.0357	18.5101	down	TRUE
SPNCRNA.1653	2.35694	2.80022	186.913	1.50052e-42	1.3637e-40	1.78462	11.665	1.84391	9.91879	12.2948	12.1515	1.84648	2.96678	up	TRUE
SPBPB21E7.01c.1	2.69113	2.27966	185.071	3.78639e-42	3.39644e-40	1.05247	8.29832	1.42244	7.12476	9.91243	7.64915	1.08811	0.967427	up	TRUE
SPBPB2B2.12c.1	1.96956	3.81624	183.649	7.739e-42	6.85299e-40	6.3148	20.7298	6.79611	21.0949	22.524	24.303	5.50648	4.06319	up	TRUE
SPAC821.09.1	0.645763	7.80565	182.951	1.09949e-41	9.61287e-40	319.767	129.313	291.917	136.244	126.488	134.635	312.056	339.438	down	TRUE
SPAPJ691.02.1	1.76892	3.10565	182.656	1.27532e-41	1.10108e-39	4.3929	14.1937	4.00391	12.3985	12.472	12.1031	4.0227	3.9342	up	TRUE
SPCPB16A4.07.1	1.77492	4.44629	182.004	1.76955e-41	1.50892e-39	10.2043	37.0701	11.1688	32.1662	34.5772	27.4982	10.98	9.2228	up	TRUE
SPAC23H3.15c.1	4.2513	5.99597	181.851	1.9111e-41	1.60975e-39	5.94872	121.047	9.74636	112.983	123.044	124.855	3.13243	7.99739	up	TRUE
SPCC1259.14c.1	2.94731	1.54493	180.328	4.11057e-41	3.42069e-39	0.366075	5.03026	0.842928	4.67999	5.25871	4.84123	0.593513	0.451466	up	TRUE
SPAC22H10.13.1	3.50873	4.71066	179.079	7.69932e-41	6.33086e-39	4.57594	39.4411	4.74147	46.0665	52.6802	54.2218	4.45135	1.67687	up	TRUE
SPAC3C7.14c.1	1.53493	8.19347	178.498	1.03105e-40	8.2808e-39	176.997	381.755	171.009	429.023	416.183	416.394	182.241	167.042	up	TRUE
SPAC26F1.04c.1	1.70186	5.06883	178.021	1.31054e-40	1.04045e-38	16.2903	49.2132	14.8566	50.0829	48.3987	50.7361	16.0248	21.6704	up	TRUE
SPNCRNA.1087	1.67964	3.49132	173.953	1.01381e-39	7.86787e-38	5.94872	15.0236	5.95318	16.9792	17.3554	16.3236	6.23188	4.87931	up	TRUE
SPNCRNA.554	5.04024	0.661687	173.561	1.23426e-39	9.47222e-38	0.137278	2.62727	0.105366	2.93373	2.88531	2.61427	0.0989188	0.0644951	up	TRUE
SPCP31B10.06.1	1.5824	6.00995	172.453	2.15445e-39	1.63525e-37	33.2213	89.231	36.8781	91.5742	92.3299	94.162	33.5335	43.4697	up	TRUE
SPAPB8E5.10.1	3.09452	1.13184	170.299	6.36742e-39	4.78041e-37	0.366075	3.52438	0.421464	3.73701	3.72298	3.82457	0.362702	0.386971	up	TRUE
SPAC513.02.1	2.43578	2.0404	167.682	2.37402e-38	1.76316e-36	1.18974	6.85653	1.36976	6.81044	6.56175	6.87455	1.31892	0.515961	up	TRUE
SPCC569.09.1	1.78835	3.58165	166.506	4.28854e-38	3.15116e-36	6.40632	18.2307	5.81336	18.743	17.5445	17.5574	6.03405	3.9987	up	TRUE
SPBC1683.09c.1	2.0326	3.85638	165.259	8.03028e-38	5.83843e-36	5.44537	18.9676	5.53172	23.4	25.642	24.1578	4.51729	7.02997	up	TRUE
SPBC1683.06c.1	1.78119	3.17976	164.961	9.33114e-38	6.71356e-36	4.16411	13.681	4.6361	15.2624	12.0997	13.0229	4.25351	3.9987	up	TRUE
SPBPB2B2.06c.1	1.90501	2.47819	164.268	1.32213e-37	9.41441e-36	2.01341	8.3624	2.7922	8.38208	8.51632	8.76263	2.44	2.06384	up	TRUE
SPCC16A11.15c.1	1.76754	4.26075	162.998	2.50471e-37	1.76531e-35	7.5503	29.1242	9.48294	30.0358	29.4581	26.3363	8.53999	11.5446	up	TRUE
SPAC15E1.02c.1	2.13499	2.88516	162.746	2.84274e-37	1.98331e-35	2.83708	11.278	3.37171	11.3507	11.9135	12.8293	1.9454	2.32182	up	TRUE
SPBC56F2.15.1	1.8746	3.99723	162.499	3.21896e-37	2.22333e-35	5.49113	26.2086	6.37464	24.5525	23.0825	24.3998	7.1881	9.09381	up	TRUE
SPBC725.03.1	1.84021	4.79878	155.752	9.59261e-36	6.43264e-34	12.172	39.7615	12.4332	43.6217	44.2104	43.087	9.85891	16.3173	up	TRUE
SPNCRNA.1542	3.09728	1.68658	155.433	1.12631e-35	7.48022e-34	0.73215	5.54289	0.684879	5.01325	4.93295	6.72931	0.56054	0.25798	up	TRUE
SPNCRNA.1189	2.74053	2.20596	153.462	3.03549e-35	1.99678e-33	1.53033	7.58137	0.668337	7.0298	7.5267	9.33796	0.975142	0.956914	up	TRUE
SPNCRNA.1211	2.81143	1.217	149.814	1.90409e-34	1.22912e-32	0.366075	3.97294	0.52683	3.52746	3.81605	4.16346	0.527567	0.515961	up	TRUE
SPBC30B4.09.1	1.51259	5.52479	148.547	3.6029e-34	2.30419e-32	28.0048	63.4389	32.2947	68.0345	64.4541	59.4019	25.3892	26.056	up	TRUE
SPBP4G3.03.1	2.97444	1.24577	148.175	4.3435e-34	2.75234e-32	0.411835	3.44819	0.421464	4.01868	4.14182	4.45393	0.527567	0.386971	up	TRUE
SPNCRNA.928	3.0477	1.99049	147.85	5.1169e-34	3.21295e-32	0.476767	6.24966	1.23879	7.19503	6.0733	7.97191	0.614813	0.661849	up	TRUE
SPNCRNA.1551	3.37955	0.954251	147.449	6.26113e-34	3.896e-32	0.346307	3.33916	0.276375	2.9142	3.61748	3.35309	0.292272	0.193485	up	TRUE
SPNCRNA.724	1.67808	2.89064	147.386	6.46167e-34	3.98489e-32	3.79803	10.3168	3.37171	10.8268	10.657	11.2317	4.28648	3.61173	up	TRUE
SPNCRNA.1691	4.32246	0.5308	144.738	2.45097e-33	1.48499e-31	0.0915188	2.40299	0.210732	2.72417	2.32686	2.42062	0.0989188	0.12899	up	TRUE
SPACUNK4.16c.1	1.5135	7.53621	144.431	2.85956e-33	1.71747e-31	117.281	267.661	115.534	270.601	261.446	233.154	116.394	101.515	up	TRUE
SPBPB2B2.08.1	4.49027	0.937197	142.781	6.56441e-33	3.87524e-31	0.274556	2.94767	0.210732	3.38776	3.07146	4.11505	0.0989188	0.0644951	up	TRUE
SPBPB21E7.11.1	2.8716	1.38356	141.331	1.36176e-32	7.77327e-31	0.411835	4.87006	0.632196	3.94656	3.90913	4.79282	0.626486	0.386971	up	TRUE
SPAC750.01.1	1.85792	3.66624	138.834	4.78941e-32	2.71151e-30	4.83764	22.2775	4.9188	19.2371	19.4381	16.6916	6.7822	5.85113	up	TRUE
SPNCRNA.1137	3.97205	0.701238	137.28	1.04733e-31	5.88125e-30	0.0553231	2.51215	0.231647	2.63787	2.98169	3.11509	0.230811	0.154917	up	TRUE
SPBC21C3.19.1	1.55759	6.77212	135.565	2.48361e-31	1.37235e-29	62.6446	152.83	67.2762	154.195	167.906	143.155	54.2075	71.0091	up	TRUE
SPAC20G4.03c.1	1.62378	4.75392	132.013	1.48615e-30	8.0194e-29	15.97	36.9419	12.3278	37.2653	39.4636	41.8767	13.2221	17.6717	up	TRUE
SPBC119.03.1	1.87817	5.59207	131.484	1.9403e-30	1.03889e-28	18.2122	71.9295	17.6488	75.8927	75.8092	75.8137	19.8167	29.4743	up	TRUE
SPCC663.07c.1	1.64424	2.87026	127.583	1.38462e-29	7.30042e-28	3.61499	10.2623	3.52976	10.9061	10.9746	9.75015	4.35243	3.86971	up	TRUE
SPNCRNA.1354	3.42404	0.916092	127.065	1.79793e-29	9.40781e-28	0.274556	3.58846	0.263415	2.93373	3.53683	2.71109	0.197838	0.386971	up	TRUE
SPBPB21E7.07.1	1.62071	5.42948	126.781	2.07479e-29	1.07749e-27	26.7235	54.4037	24.603	62.5862	65.7571	66.2765	24.5648	18.5746	up	TRUE
SPBC15C4.06c.1	1.52851	3.89805	124.5	6.54897e-29	3.27781e-27	8.23669	19.288	9.74636	20.3265	20.616	22.4149	7.88053	9.73876	up	TRUE
SPNCRNA.67	1.94849	2.5211	124.51	6.51516e-29	3.27781e-27	2.47101	8.71484	2.73952	7.82327	8.70247	10.1666	1.91243	2.25733	up	TRUE
SPBC23G7.13c.1	4.26651	0.227146	122.337	1.94808e-28	9.54285e-27	0.0915188	1.79423	0.105366	1.92089	2.09418	2.13014	0.131892	0.0644951	up	TRUE
SPNCRNA.992	1.54716	3.17918	120.274	5.50903e-28	2.64242e-26	5.71992	12.2072	4.74147	13.4462	11.7739	12.9261	5.47351	4.96612	up	TRUE
SPCPB16A4.06c.1	2.26771	3.40004	114.823	8.60517e-27	4.07095e-25	2.05917	18.2948	3.26635	16.2053	16.0554	18.8808	3.29729	5.03062	up	TRUE
SPAC5H10.02c.1	2.79571	1.11314	111.853	3.84792e-26	1.78373e-24	0.640632	3.50189	0.421464	3.24805	3.72298	3.9214	0.527567	0.12899	up	TRUE
SPCC4G3.03.1	2.04879	3.61311	109.817	1.07493e-25	4.85263e-24	3.20316	16.9811	4.58342	19.4883	21.7329	19.7522	4.31945	6.643	up	TRUE
SPAPB1A11.01.1	1.67239	2.34762	108.137	2.50885e-25	1.11798e-23	2.6621	7.61206	2.48795	6.86258	7.00409	7.6612	2.47581	2.84868	up	TRUE
SPAC22G7.11c.1	2.15623	1.38813	107.428	3.58703e-25	1.57806e-23	0.77791	4.35742	1.00098	3.73701	3.86259	4.35711	0.956215	0.709446	up	TRUE
SPBC2G2.17c.1	1.58049	3.46348	107.32	3.7885e-25	1.65615e-23	5.90296	14.8665	7.7444	14.8782	15.8692	16.6054	5.67134	5.61107	up	TRUE
SPNCRNA.935	1.6837	3.8215	106.564	5.54729e-25	2.40975e-23	6.37026	17.0648	7.01901	20.8931	21.5832	23.2107	6.96266	8.96482	up	TRUE
SPNCRNA.1004	1.62655	2.71127	106.135	6.88843e-25	2.97365e-23	3.29468	8.40466	3.37171	8.98709	10.1451	9.77929	3.72594	3.61173	up	TRUE
SPNCRNA.324	4.68335	0.181232	105.5	9.49153e-25	4.02196e-23	0.0457594	2.05055	0.052683	1.99074	1.53573	2.03332	0.0329729	0.25798	up	TRUE
SPNCRNA.1103	3.50315	0.402034	104.241	1.79124e-24	7.54396e-23	0.17718	1.87955	0.0876645	2.2524	2.29266	2.44739	0.273247	0.10029	up	TRUE
SPAC3G6.07.1	4.07862	0.375344	103.273	2.91954e-24	1.22214e-22	0.183038	2.27483	0.158049	1.95582	1.81495	2.7595	0.0989188	0.0644951	up	TRUE
SPNCRNA.731	1.81804	2.41948	102.916	3.49652e-24	1.45485e-22	2.65405	7.52936	2.4761	7.01999	8.28363	9.19834	2.07729	2.51531	up	TRUE
SPNCRNA.1527	2.9229	0.620466	99.365	2.1e-23	8.48228e-22	0.503353	2.53115	0.316098	2.4797	2.60609	2.42062	0.197838	0.12899	up	TRUE
SPNCRNA.1481	1.91585	1.7964	98.1928	3.7956e-23	1.50668e-21	1.55815	5.39144	0.951455	4.85766	5.49577	5.23255	1.58442	1.54788	up	TRUE
SPBC19F8.06c.1	1.87705	2.07847	97.2417	6.13617e-23	2.42186e-21	1.41854	6.95265	1.94927	5.5182	6.28253	6.6809	2.04432	1.74137	up	TRUE
SPCC757.07c.1	1.72686	7.02208	97.1028	6.58205e-23	2.58308e-21	58.2975	179.103	64.3786	187.584	193.316	217.613	52.4929	85.9075	up	TRUE
SPNCRNA.1066	2.4864	0.809238	95.5853	1.41655e-22	5.466e-21	0.411835	2.94767	0.316098	2.51462	2.7457	2.95315	0.56054	0.451466	up	TRUE
SPNCRNA.1416	2.34822	1.38319	95.2678	1.66293e-22	6.34579e-21	0.960947	3.84478	0.684879	4.12119	5.16563	3.58251	0.659459	0.709446	up	TRUE
SPBC1105.14.1	1.71098	5.72112	94.0269	3.11273e-22	1.1813e-20	29.5148	76.3411	33.401	76.0673	81.5133	79.7219	25.4881	18.5746	up	TRUE
SPNCRNA.472	2.12974	1.18673	93.8097	3.47365e-22	1.31107e-20	0.640632	3.33214	0.790245	3.56238	3.35068	3.77616	0.692432	1.03192	up	TRUE
SPCC1795.06.1	1.67004	2.45177	91.1697	1.31866e-21	4.79367e-20	2.74556	7.94588	3.47708	7.89312	8.00441	7.4555	2.30811	2.83778	up	TRUE
SPBC557.05.1	1.56926	2.32763	90.8515	1.54869e-21	5.60042e-20	2.6998	7.30509	3.05561	6.74059	6.88751	6.82614	2.76973	2.77329	up	TRUE
SPNCRNA.1185	3.18189	1.20435	90.6905	1.68002e-21	6.04369e-20	0.391289	4.945	0.225799	3.90346	3.48536	3.13528	0.257552	0.727698	up	TRUE
SPNCRNA.1494	1.79147	2.98193	90.6239	1.73747e-21	6.21799e-20	3.93531	11.1499	4.32001	10.6886	11.9135	13.6523	3.92378	2.38632	up	TRUE
SPBC460.04c.1	1.93539	2.46886	89.583	2.94042e-21	1.04688e-19	2.05917	9.57991	2.42342	8.34715	8.56285	7.4555	2.90162	1.48339	up	TRUE
SPNCRNA.1305	1.57675	3.27476	88.4234	5.28431e-21	1.85273e-19	4.83068	14.8483	6.51278	13.7811	13.95	11.7353	5.66914	4.80914	up	TRUE
SPCC1020.01c.1	3.65821	-0.147979	86.6123	1.32022e-20	4.51424e-19	0.0915188	1.60199	0.052683	1.46686	1.30304	1.40396	0.131892	0.12899	up	TRUE
SPBC16A3.13.1	1.90022	1.74163	86.2999	1.54613e-20	5.26065e-19	1.00671	5.09434	1.52781	4.99432	5.02602	4.88965	1.22	1.93485	up	TRUE
SPNCRNA.1682	2.47023	1.65174	85.5687	2.23788e-20	7.54e-19	1.05247	4.99822	1.21171	4.40059	5.91023	5.32536	0.725405	0.322476	up	TRUE
SPAC4H3.03c.1	2.30477	3.3333	85.1526	2.76211e-20	9.26112e-19	2.51677	16.917	3.37171	16.0656	16.5207	17.0896	1.84648	5.03062	up	TRUE
SPAC22H12.01c.1	1.58956	4.5541	85.111	2.82079e-20	9.41218e-19	15.1921	34.1865	14.8566	34.3316	34.1583	31.1291	13.5189	9.15831	up	TRUE
SPNCRNA.1160	3.1332	0.278382	83.0665	7.9339e-20	2.58488e-18	0.228797	1.53791	0.263415	2.09552	2.23379	2.08173	0.164865	0.12899	up	TRUE
SPBC1289.14.1	1.72434	2.03835	82.4321	1.09366e-19	3.54644e-18	2.15069	6.05553	1.58049	5.58805	5.53793	6.58408	1.91243	2.38632	up	TRUE
SPCC794.01c.1	1.51591	3.38397	81.9625	1.38694e-19	4.47644e-18	6.22328	14.3218	6.90147	13.8653	13.9612	15.1531	4.94594	7.15896	up	TRUE
SPNCRNA.633	2.81138	0.45745	80.1353	3.49625e-19	1.10773e-17	0.228797	1.98647	0.474147	2.20029	2.55955	2.13014	0.296756	0.0644951	up	TRUE
SPNCRNA.2002	3.30632	5.18288	79.8786	3.98128e-19	1.24428e-17	7.93944	82.3237	5.3518	58.7103	58.4586	64.9724	8.71857	2.01354	up	TRUE
SPAC15A10.05c.1	1.68485	2.06194	79.8046	4.13337e-19	1.286e-17	2.15069	5.51085	2.10732	5.41342	6.51522	6.58408	2.20919	1.87036	up	TRUE
SPNCRNA.1026	1.56145	2.26603	79.0767	5.9745e-19	1.84223e-17	2.37949	6.95265	2.84488	6.60088	6.79444	6.14837	2.86865	2.77329	up	TRUE
SPCC70.08c.1	1.65745	2.91331	78.9366	6.4137e-19	1.96886e-17	3.88955	10.0926	3.84586	10.5474	10.6105	12.0547	3.09946	5.15961	up	TRUE
SPCC338.12.1	1.75067	5.37984	78.3454	8.65103e-19	2.62073e-17	17.1598	58.3446	20.3356	59.7223	65.1056	66.9543	15.5303	28.8938	up	TRUE
SPNCRNA.1579	1.80849	1.44622	78.0596	9.99756e-19	3.00231e-17	1.18974	3.75058	1.15903	3.80686	4.23489	4.11505	1.08811	1.48339	up	TRUE
SPNCRNA.847	3.29368	-0.168576	74.3259	6.62273e-18	1.93009e-16	0.137278	1.31363	0.052683	1.50179	1.58227	1.25872	0.197838	0.0644951	up	TRUE
SPNCRNA.719	2.16773	0.975742	74.2936	6.73222e-18	1.95376e-16	0.823669	2.69135	0.474147	2.93373	3.07146	3.48569	0.692432	0.515961	up	TRUE
SPNCRNA.986	2.33915	0.764607	74.2664	6.82542e-18	1.97252e-16	0.686391	2.82191	0.368781	2.79979	2.65262	2.27538	0.528622	0.259012	up	TRUE
SPAC186.06.1	2.09659	1.60038	73.9468	8.02504e-18	2.30954e-16	1.51006	4.61374	0.948294	5.02925	4.0022	5.18012	1.12108	0.580456	up	TRUE
SPNCRNA.1560	1.77098	3.53381	73.4234	1.04616e-17	2.98589e-16	5.64296	16.5178	6.06755	15.8717	17.4938	19.4231	3.60536	7.01842	up	TRUE
SPAC22F8.05.1	1.73925	6.63081	72.597	1.59022e-17	4.48311e-16	44.3377	141.069	42.9876	144.346	150.679	158.692	38.5124	71.0736	up	TRUE
SPBC1685.06.1	2.96588	0.14166	70.9157	3.72814e-17	1.03001e-15	0.274556	1.44179	0.263415	1.85104	1.67534	2.13014	0.164865	0.0644951	up	TRUE
SPBC56F2.06.1	2.98934	4.39875	70.4918	4.62175e-17	1.25186e-15	5.26233	36.7177	6.42733	35.5889	40.7666	37.2291	3.75891	1.2899	up	TRUE
SPNCRNA.777	2.60024	0.602366	68.9323	1.019e-16	2.71747e-15	0.539091	2.47335	0.190923	2.40342	2.16687	2.63126	0.479097	0.0973231	up	TRUE
SPNCRNA.1637	2.51522	0.140284	67.7705	1.83679e-16	4.87949e-15	0.274556	1.73015	0.368781	1.64149	1.81495	1.59761	0.296756	0.0644951	up	TRUE
SPNCRNA.1085	2.50248	0.182177	67.2924	2.3408e-16	6.1475e-15	0.274556	1.63403	0.210732	1.53671	1.95456	1.93649	0.329729	0.25798	up	TRUE
SPNCRNA.999	3.05276	-0.207432	67.1685	2.49266e-16	6.52151e-15	0.0915188	1.24955	0.210732	1.29224	1.48919	1.40396	0.0659459	0.25798	up	TRUE
SPBPB10D8.02c.1	1.63367	3.53756	66.8198	2.97502e-16	7.72498e-15	7.3215	16.3724	7.37562	17.1134	15.6831	17.5737	6.19891	3.9342	up	TRUE
SPNCRNA.905	3.77358	2.64202	66.6338	3.2693e-16	8.45732e-15	0.262018	9.79461	0.816534	8.60664	13.3369	13.7554	0.481438	1.73479	up	TRUE
SPBC8E4.05c.1	2.1689	0.711861	66.251	3.9701e-16	1.01939e-14	0.366075	2.33891	0.579513	2.34	2.46647	2.85633	0.461621	0.773941	up	TRUE
SPBC32F12.03c.1	1.50813	6.1851	65.5196	5.7539e-16	1.46111e-14	48.0931	93.5243	50.7337	95.9049	105.64	108.589	46.6237	31.7316	up	TRUE
SPBC365.12c.1	1.6472	6.56367	64.4483	9.90987e-16	2.47998e-14	43.0138	131.043	50.506	135.993	142.59	142.332	39.0275	71.2026	up	TRUE
SPNCRNA.1133	1.82888	2.87924	64.1832	1.13369e-15	2.82686e-14	2.95144	14.0171	2.91158	11.387	10.4874	8.21688	3.05458	4.41114	up	TRUE
SPNCRNA.1153	1.50014	2.58719	63.4724	1.62628e-15	4.02606e-14	4.34714	7.52936	3.31903	8.5567	7.91133	8.6174	3.59405	3.09577	up	TRUE
SPCC4G3.04c.1	1.67278	6.71792	62.5247	2.63129e-15	6.42203e-14	48.0474	142.481	48.8898	153.706	157.203	166.054	44.5464	80.1674	up	TRUE
SPNCRNA.214	2.67467	-0.107465	62.1618	3.16371e-15	7.69429e-14	0.228797	1.47383	0.210732	1.25731	1.6288	1.35555	0.230811	0.0644951	up	TRUE
SPNCRNA.14	2.37178	1.29573	62.1228	3.22695e-15	7.7932e-14	0.704466	4.19033	0.576036	3.78314	3.76012	3.95669	1.10796	0.22296	up	TRUE
SPCC285.07c.1	1.81678	1.75143	61.8831	3.64468e-15	8.77137e-14	1.323	5.44319	1.31602	4.3701	4.55344	5.42562	1.29857	2.18793	up	TRUE
SPCC794.04c.1	1.66938	4.66535	61.4056	4.64478e-15	1.11394e-13	10.5704	36.1409	14.7512	36.2175	38.5328	37.5196	9.79296	18.4456	up	TRUE
SPAP27G11.08c.1	1.99872	0.812032	61.2998	4.90128e-15	1.17139e-13	0.594872	2.40299	0.52683	2.96865	2.65262	2.3722	0.659459	0.838436	up	TRUE
SPNCRNA.990	1.98601	1.23149	61.1939	5.17212e-15	1.23186e-13	1.18974	3.04379	0.790245	3.66716	4.23489	3.24363	0.890269	0.644951	up	TRUE
SPNCRNA.1450	1.93705	0.888509	61.1186	5.37375e-15	1.27548e-13	0.869429	2.81951	0.632196	2.37492	2.83877	2.90474	0.758377	0.580456	up	TRUE
SPAC23C11.10.1	1.53457	2.95116	59.887	1.00461e-14	2.33632e-13	4.48442	10.6693	5.74245	10.7221	11.4016	9.87612	4.55026	3.22476	up	TRUE
SPAC11D3.09.1	1.63999	1.67821	59.8193	1.0398e-14	2.41004e-13	1.87614	4.29334	1.15903	4.54029	4.56065	4.55076	1.81351	1.74137	up	TRUE
SPBC1271.07c.1	1.78909	2.60612	59.5242	1.20799e-14	2.78119e-13	2.40594	8.16734	3.50626	9.70061	8.80731	9.58259	3.5349	1.69035	up	TRUE
SPAC186.09.1	2.29004	0.0888678	58.8281	1.72062e-14	3.87112e-13	0.274556	1.63403	0.368781	1.50179	1.48919	1.74284	0.329729	0.193485	up	TRUE
SPAC212.04c.1	1.50892	2.57708	58.3125	2.23622e-14	4.98244e-13	3.78801	8.37701	2.83761	8.48825	6.90417	8.6402	3.86123	3.6828	up	TRUE
SPBPB2B2.18.1	2.14621	0.433911	57.6361	3.1539e-14	6.95973e-13	0.363375	2.13574	0.407187	1.76429	2.02139	2.15793	0.35891	0.683519	up	TRUE
SPBC8E4.01c.1	0.630604	9.18381	56.5827	5.38836e-14	1.16669e-12	720.666	331.867	709.285	334.234	313.081	344.592	732.339	1166.93	down	TRUE
SPNCRNA.969	1.66292	1.4059	55.9429	7.4608e-14	1.60036e-12	1.47011	3.4381	1.37945	3.90329	3.42631	4.06606	1.18244	1.3544	up	TRUE
SPNCRNA.1003	1.87401	1.15552	55.1	1.14552e-13	2.42702e-12	1.00671	3.33214	0.737562	3.0385	2.7457	3.96981	0.890269	1.09642	up	TRUE
SPCPB1C11.02.1	1.80332	4.40952	54.8562	1.2968e-13	2.73079e-12	9.10612	29.6369	9.37757	32.2011	33.4603	33.7434	6.29783	15.1564	up	TRUE
SPNCRNA.735	2.01077	0.819534	54.7518	1.36754e-13	2.87099e-12	0.73215	2.40299	0.684879	2.4797	2.55955	3.1468	0.758377	0.322476	up	TRUE
SPBC354.11c.1	1.79132	2.27549	53.6823	2.35682e-13	4.85928e-12	2.79132	8.45852	2.52878	6.39133	7.72518	6.00313	2.14324	1.3544	up	TRUE
SPNCRNA.1074	1.55769	2.14469	53.5709	2.49427e-13	5.11214e-12	2.37949	6.27981	2.4761	5.62298	7.02713	5.42218	2.90162	2.12834	up	TRUE
SPAC17G6.13.1	1.66804	6.07957	53.4064	2.71216e-13	5.54228e-12	42.3732	102.56	39.723	101.109	104.197	89.1271	39.4686	20.8964	up	TRUE
SPBC337.08c.1	1.71101	8.13878	53.325	2.8269e-13	5.74277e-12	165.329	416.486	159.946	425.111	413.902	424.189	165.755	82.4892	up	TRUE
SPBC1105.13c.1	1.55888	2.25416	53.3004	2.86246e-13	5.79795e-12	3.06588	5.73513	2.63415	7.36924	5.86369	7.35868	2.67081	2.38632	up	TRUE
SPCC584.16c.1	1.57903	3.50156	52.4418	4.43189e-13	8.77108e-12	7.68758	14.5781	6.53269	17.1134	15.0781	17.138	7.15513	3.9987	up	TRUE
SPNCRNA.1386	2.88912	-0.565877	52.3827	4.56728e-13	8.98753e-12	0.0915188	0.993235	0.052683	1.08268	0.977282	0.968247	0.0989188	0.25798	up	TRUE
SPAC1A6.11.1	2.52353	-0.378105	50.3295	1.2998e-12	2.44991e-11	0.183038	1.24955	0.210732	1.01283	1.16343	1.11348	0.131892	0.193485	up	TRUE
SPNCRNA.1042	2.70761	-0.177877	50.2424	1.35878e-12	2.54339e-11	0.255932	1.31328	0.0673289	1.26349	1.11038	1.7504	0.136112	0.289067	up	TRUE
SPNCRNA.1265	1.74462	1.53748	49.8594	1.65163e-12	3.0832e-11	1.51006	4.00498	1.47512	3.98149	4.93295	3.82457	1.5827	0.773941	up	TRUE
SPNCRNA.1520	1.56895	1.84824	49.8326	1.67441e-12	3.11729e-11	1.87614	4.74183	2.55681	5.10367	4.60886	5.32536	2.03908	1.48423	up	TRUE
SPAC2F3.08.1	1.53901	5.01035	49.3339	2.15898e-12	3.99788e-11	21.6431	44.86	22.1435	45.532	46.7678	43.3235	20.4324	11.7444	up	TRUE
SPAC977.18.1	1.95403	2.77179	48.9848	2.5796e-12	4.73864e-11	2.01611	11.7695	2.64843	11.9264	10.2179	8.20231	2.01514	4.54058	up	TRUE
SPAC14C4.08.1	1.60406	2.33568	48.9143	2.67395e-12	4.89893e-11	2.38699	6.48333	3.75387	6.72944	7.50455	7.66735	2.78733	2.01457	up	TRUE
SPBPB7E8.01.1	0.632465	7.42812	47.3698	5.8781e-12	1.04103e-10	213.236	90.7567	203.926	99.0745	98.4728	105.442	209.574	357.813	down	TRUE
SPAC13D1.01c.1	1.8123	7.21112	47.1746	6.49356e-12	1.14125e-10	80.3056	218.101	83.2877	205.976	232.726	250.886	77.3361	35.2452	up	TRUE
SPAC4H3.04c.1	1.57525	1.83001	45.8343	1.28691e-11	2.18933e-10	1.41854	4.99822	2.16	4.36566	5.39832	4.79282	1.97838	2.38632	up	TRUE
SPBC336.05c.1	1.61784	2.29648	45.4461	1.56896e-11	2.62122e-10	2.97436	6.21573	2.4761	6.32148	6.7734	8.48082	3.13639	1.8078	up	TRUE
SPNCRNA.974	1.58558	1.44207	45.3383	1.65772e-11	2.75901e-10	1.28126	4.1011	1.68586	3.3179	3.90913	3.48569	1.41784	1.54788	up	TRUE
SPNCRNA.774	1.88317	0.596281	44.8115	2.1695e-11	3.54249e-10	0.549113	2.27483	0.790245	2.37492	2.18725	1.79126	0.659459	0.386971	up	TRUE
SPNCRNA.61	2.20317	0.401226	44.4199	2.64981e-11	4.2963e-10	0.503353	2.08259	0.684879	1.71134	2.0011	2.17856	0.296756	0.12899	up	TRUE
SPNCRNA.1299	1.59734	1.59664	44.278	2.84904e-11	4.6085e-10	1.96765	4.80598	1.42244	3.66716	4.28143	3.87299	1.64865	1.41889	up	TRUE
SPNCRNA.1039	2.52135	-0.204476	43.9036	3.4495e-11	5.52801e-10	0.408037	1.12921	0.0607435	1.39754	1.35461	1.35724	0.208949	0.079071	up	TRUE
SPBC3H7.08c.1	1.96167	0.836103	43.6821	3.86292e-11	6.14775e-10	1.05247	2.47537	0.684879	3.0472	2.60609	2.37162	0.56054	0.386971	up	TRUE
SPNCRNA.1294	2.0157	0.676813	43.5304	4.17425e-11	6.58255e-10	0.411835	2.05055	0.790245	2.02567	2.69916	2.80792	0.692432	0.386971	up	TRUE
SPNCRNA.1589	1.81141	0.789321	43.5062	4.22613e-11	6.63407e-10	0.686391	2.94767	0.790245	2.44477	2.04764	2.32379	0.824323	0.644951	up	TRUE
SPAC1002.19.1	1.52418	4.61396	42.6467	6.55759e-11	1.00876e-09	12.0805	31.7515	12.5386	35.2396	34.1583	34.9537	12.5627	21.6704	up	TRUE
SPBC3B9.01.1	1.52981	6.27957	42.3257	7.72714e-11	1.18078e-09	50.6557	123.992	48.7318	114.171	103.816	92.4676	55.9551	30.0547	up	TRUE
SPNCRNA.636	1.63398	1.52063	41.8725	9.74246e-11	1.48218e-09	1.17281	3.69849	1.32276	3.50427	4.47619	4.38882	1.84919	1.56929	up	TRUE
SPNCRNA.1119	2.9312	-0.395954	41.5211	1.16607e-10	1.75853e-09	0.0915188	1.21751	0.368781	1.04776	1.30304	1.06507	0.0329729	0.0644951	up	TRUE
SPNCRNA.824	2.10637	-0.0318648	41.4213	1.22715e-10	1.8466e-09	0.320316	1.60199	0.421464	1.50179	1.11689	1.35555	0.263783	0.25798	up	TRUE
SPAC222.15.1	2.32215	0.0541521	40.9956	1.5257e-10	2.28095e-09	0.228797	1.85831	0.421464	1.29224	1.30304	1.74284	0.362702	0.0644951	up	TRUE
SPNCRNA.1229	2.00158	0.264346	39.1767	3.87124e-10	5.44576e-09	0.274556	1.60199	0.52683	1.64149	1.67534	2.08173	0.593513	0.25798	up	TRUE
SPBC1271.08c.1	1.89173	4.00877	39.1403	3.94416e-10	5.53706e-09	8.64853	23.6774	8.58733	24.5525	23.9201	27.4498	7.68269	2.76233	up	TRUE
SPAC4G9.07.1	1.73246	1.1607	37.9415	7.28962e-10	9.91131e-09	0.686391	3.26806	1.36976	3.3179	2.51301	3.5341	1.12108	1.03192	up	TRUE
SPCC1235.01.1	1.7881	7.84088	37.307	1.00921e-09	1.3509e-08	128.345	343.225	138.614	342.804	368.596	341.427	118.786	50.7375	up	TRUE
SPBC1289.17.1	2.14471	3.28139	35.9918	1.98151e-09	2.52515e-08	3.99173	13.6803	4.1107	17.4122	15.1272	16.4971	4.44749	0.94337	up	TRUE
SPAC29A4.17c.1	1.51803	1.73276	35.8572	2.12318e-09	2.69079e-08	2.28797	3.71662	2.05464	4.33074	4.88641	5.03488	1.81351	1.54788	up	TRUE
SPBC16A3.02c.1	1.51261	6.74402	35.0337	3.24045e-09	3.9684e-08	51.6166	147.576	59.0576	149.969	151.479	146.835	52.2621	97.7746	up	TRUE
SPAC2F7.06c.1	1.73178	0.42769	34.2765	4.78109e-09	5.72322e-08	0.503353	1.66607	0.632196	1.74627	2.23379	1.79126	0.626486	0.709446	up	TRUE
SPNCRNA.902	1.98678	0.290185	34.1767	5.03272e-09	6.00363e-08	0.73215	1.79423	0.210732	1.46686	1.95456	1.88808	0.461621	0.322476	up	TRUE
SPNCRNA.1329	2.33091	-0.205684	34.1233	5.17291e-09	6.16022e-08	0.366075	1.37771	0.158049	1.43194	1.44265	0.774597	0.230811	0.12899	up	TRUE
SPNCRNA.1155	2.41493	-0.665323	34.0115	5.47862e-09	6.51305e-08	0.183038	1.02528	0.052683	0.942983	0.930745	0.62936	0.197838	0.12899	up	TRUE
SPNCRNA.1659	2.02548	0.691211	33.9806	5.56657e-09	6.60624e-08	0.549113	2.72339	0.632196	2.54955	2.51301	1.69443	0.824323	0.193485	up	TRUE
SPNCRNA.904	1.76985	0.319921	33.885	5.84678e-09	6.91502e-08	0.686391	1.79708	0.684879	1.57164	1.86596	1.65478	0.471018	0.322476	up	TRUE
SPAC1142.09.1	2.63207	-0.515702	33.3574	7.66841e-09	8.91678e-08	0.137278	0.993235	0.105366	0.698506	1.02382	1.50078	0.230811	0.0644951	up	TRUE
SPAC630.15.1	1.64992	2.50252	33.3309	7.77394e-09	9.00916e-08	3.9651	6.71347	3.39163	9.34322	7.63211	8.66581	2.8027	1.61238	up	TRUE
SPNCRNA.1337	1.67391	1.98295	33.2388	8.15075e-09	9.39853e-08	2.15069	5.89533	2.26537	5.16895	7.02713	4.40552	2.37405	1.09642	up	TRUE
SPNCRNA.1283	2.1487	-0.137947	33.1059	8.72715e-09	9.99642e-08	0.183038	0.993235	0.263415	1.25731	1.58227	1.50078	0.428648	0.193485	up	TRUE
SPAC167.08.1	2.21992	6.3174	32.7628	1.04119e-08	1.17509e-07	39.7945	140.574	27.3939	149.008	155.702	83.494	30.9069	9.09233	up	TRUE
SPAC186.08c.1	1.95517	-0.20914	32.6969	1.07711e-08	1.21364e-07	0.411835	1.18547	0.368781	1.11761	1.11689	1.40396	0.296756	0.12899	up	TRUE
SPNCRNA.1350	2.97773	-1.12155	32.556	1.15805e-08	1.29849e-07	0.0457594	0.480598	0.052683	0.558805	0.884208	0.726185	0.0989188	0.0644951	up	TRUE
SPNCRNA.1464	2.32982	-0.636095	32.4055	1.25131e-08	1.38952e-07	0.137324	0.962028	0.316309	1.01322	0.931443	0.67816	0.132057	0.0644951	up	TRUE
SPNCRNA.1049	1.6478	1.02306	32.2138	1.38107e-08	1.51896e-07	1.05247	2.97971	1.15903	2.34	2.51301	3.38886	1.12108	0.709446	up	TRUE
SPNCRNA.771	1.59004	1.11366	32.0142	1.53051e-08	1.66476e-07	1.1551	2.62608	0.99102	3.38852	2.66663	3.01938	1.00337	1.56355	up	TRUE
SPAC977.13c.1	1.74349	0.716686	31.8911	1.63065e-08	1.76534e-07	0.640632	1.89035	1.05366	2.20029	2.28033	2.90474	0.692432	0.644951	up	TRUE
SPNCRNA.1485	1.88364	0.836225	31.1143	2.43269e-08	2.5692e-07	0.686391	2.01851	1.05366	2.51462	2.41994	3.5341	0.758377	0.386971	up	TRUE
SPBC4C3.08.1	1.58132	0.796065	30.9595	2.63468e-08	2.76561e-07	0.915188	2.05055	1.10634	2.6194	2.32686	2.27538	0.890269	0.773941	up	TRUE
SPCC74.09.1	1.75935	3.60014	30.7301	2.96535e-08	3.07995e-07	7.04695	18.519	7.00684	17.7071	20.1972	15.8701	6.8254	2.32182	up	TRUE
SPBPB10D8.03.1	1.61488	0.974506	30.7122	2.99271e-08	3.1037e-07	1.18974	2.81951	1.05366	2.34	2.97838	2.56585	1.15405	0.580456	up	TRUE
SPNCRNA.1418	2.12367	-0.270611	30.5662	3.22659e-08	3.31638e-07	0.320316	0.929156	0.210732	1.15254	1.48919	1.21031	0.362702	0.0644951	up	TRUE
SPNCRNA.1676	1.75531	0.0214235	30.2414	3.81479e-08	3.86345e-07	0.503353	1.50587	0.368781	1.32716	1.39612	1.21031	0.395675	0.515961	up	TRUE
SPNCRNA.998	2.43925	1.9374	30.2344	3.82851e-08	3.87167e-07	0.244859	7.46907	1.01504	4.48591	6.73543	6.50502	1.03855	1.98967	up	TRUE
SPNCRNA.1008	2.21136	-0.734058	30.2263	3.84462e-08	3.88227e-07	0.149679	0.900448	0.172168	0.812433	0.615688	0.958419	0.144784	0.209996	up	TRUE
SPAPB17E12.09.1	2.89616	-0.850836	30.1415	4.01648e-08	4.00894e-07	0.0915188	0.993235	0.052683	0.628656	0.465373	1.11348	0.131892	0.0644951	up	TRUE
SPNCRNA.1006	1.9786	-0.496432	29.9125	4.51987e-08	4.45325e-07	0.320316	0.865076	0.210732	1.04776	0.930745	1.01666	0.230811	0.193485	up	TRUE
SPNCRNA.728	1.75929	1.52501	29.3892	5.92061e-08	5.7274e-07	1.6931	4.22926	1.79122	3.84178	4.32796	4.21187	1.31892	0.462107	up	TRUE
SPNCRNA.1015	2.2895	0.769169	29.2499	6.36186e-08	6.11997e-07	0.117007	2.20242	0.782711	2.2684	3.08602	3.13572	0.732131	0.349886	up	TRUE
SPCC794.03.1	1.52478	2.51043	29.1286	6.77308e-08	6.49745e-07	2.88284	7.36917	2.84488	7.54387	7.25981	9.00469	2.70378	5.15961	up	TRUE
SPNCRNA.927	2.24368	0.281296	28.9462	7.44178e-08	7.07994e-07	0.695314	2.18066	0.126123	1.62626	2.13383	1.30636	0.308231	0.272556	up	TRUE
SPNCRNA.1149	1.80269	-0.0559899	28.8079	7.99254e-08	7.56226e-07	0.411835	1.44179	0.316098	1.32716	1.30304	1.11348	0.527567	0.25798	up	TRUE
SPACUNK4.19.1	1.898	0.352739	28.5222	9.26296e-08	8.71652e-07	0.274556	1.63435	0.790245	1.71134	2.41994	1.54919	0.462017	0.515961	up	TRUE
SPNCRNA.1316	1.77408	-0.200782	27.0679	1.96436e-07	1.73501e-06	0.334547	1.30828	0.326055	1.0838	1.02387	1.2014	0.4087	0.374781	up	TRUE
SPBC1348.03.1	2.40751	-0.226424	26.8438	2.20585e-07	1.93594e-06	0.0661223	1.2203	0.219688	1.90769	0.983006	0.824559	0.292107	0.25611	up	TRUE
SPNCRNA.380	2.12345	-0.628804	26.8157	2.23813e-07	1.96177e-06	0.137278	0.993235	0.210732	0.908058	0.651522	0.968247	0.296756	0.0644951	up	TRUE
SPNCRNA.651	1.5902	0.891001	26.6252	2.47005e-07	2.1514e-06	1.09823	2.62727	1.26439	2.54955	2.41994	2.32379	0.626486	1.03192	up	TRUE
SPAC11D3.01c.1	1.54906	2.90517	26.4374	2.72222e-07	2.3503e-06	5.71992	10.0605	4.9522	10.268	11.2155	9.97294	4.35243	2.12834	up	TRUE
SPCC188.12.1	1.89045	-0.0509859	26.3161	2.89864e-07	2.49327e-06	0.457594	1.18547	0.579513	1.18746	1.34958	1.69443	0.263783	0.193485	up	TRUE
SPNCRNA.834	1.64809	0.580538	26.2272	3.03512e-07	2.59772e-06	1.05247	1.73015	0.52683	1.95641	2.28033	2.17856	0.626486	0.773941	up	TRUE
SPNCRNA.1427	1.80697	-0.242639	25.9031	3.58993e-07	3.02755e-06	0.366075	1.24955	0.421464	1.11761	1.16343	0.968247	0.395675	0.12899	up	TRUE
SPNCRNA.1260	2.18262	-0.76349	25.7985	3.78984e-07	3.18448e-06	0.0924797	0.96802	0.320945	0.655688	0.703131	0.871422	0.131892	0.12899	up	TRUE
SPBTRNALEU.10	2.38166	-1.11463	25.6041	4.19153e-07	3.50495e-06	0.0457594	0.672837	0.052683	0.628656	0.698059	0.435711	0.131892	0.193485	up	TRUE
SPNCRNA.1439	2.00774	-0.0198655	25.5843	4.23479e-07	3.52831e-06	0.228797	1.47383	0.421464	1.36209	1.58227	1.1619	0.56054	0.0644951	up	TRUE
SPNCRNA.1611	2.3221	0.000166511	25.5483	4.31455e-07	3.58371e-06	0.169264	0.936108	0.397493	1.20555	2.1597	1.83957	0.397818	0.10287	up	TRUE
SPNCRNA.1106	1.87047	-0.408985	25.3643	4.74621e-07	3.90728e-06	0.137278	1.15036	0.356242	0.942145	0.943962	0.97304	0.351459	0.278425	up	TRUE
SPNCRNA.920	1.85307	1.67149	25.2349	5.07563e-07	4.1488e-06	1.86158	5.25976	2.00791	3.5657	4.18137	5.93753	0.794516	0.851916	up	TRUE
SPNCRNA.606	2.33928	-0.667041	24.9648	5.83853e-07	4.73318e-06	0.0969642	1.25202	0.21874	0.648214	0.935911	0.650081	0.213665	0.0654625	up	TRUE
SPAC5H10.11.1	1.89527	0.275252	24.919	5.97915e-07	4.8415e-06	0.77791	1.53791	0.421464	2.30507	1.39612	1.54919	0.395675	0.25798	up	TRUE
SPNCRNA.1230	1.512	0.981277	24.7992	6.36254e-07	5.10407e-06	1.14398	3.04379	1.15903	2.58447	2.46647	2.17856	1.28594	0.838436	up	TRUE
SPBC359.06.1	1.58286	1.88867	24.3625	7.98071e-07	6.24975e-06	2.24221	4.77394	2.84488	4.42647	5.81716	5.51901	1.18703	1.99935	up	TRUE
SPCC576.16c.1	1.74904	0.745895	23.6118	1.17862e-06	8.97543e-06	0.657517	2.26897	0.822118	1.92784	2.47318	2.81368	0.445069	1.28442	up	TRUE
SPAC27F1.10.1	2.21926	-0.917926	23.5007	1.24866e-06	9.43595e-06	0.183038	0.961195	0.158049	0.558805	0.558447	0.726185	0.0989188	0.12899	up	TRUE
SPNCRNA.155	2.12569	-1.02754	23.4434	1.28641e-06	9.68944e-06	0.183038	0.512638	0.158049	0.663581	0.698059	0.726185	0.131892	0.0644951	up	TRUE
SPNCRNA.926	1.78353	1.08233	23.2707	1.40726e-06	1.05153e-05	1.00671	2.91563	1.15903	3.0385	3.58337	2.56585	1.25297	0.25798	up	TRUE
SPBC4.01.1	2.18188	-0.294152	23.0632	1.56766e-06	1.15806e-05	0.320316	1.05731	0.368781	0.698506	1.67534	1.35555	0.164865	0.12899	up	TRUE
SPNCRNA.1553	1.6917	0.849191	22.2408	2.40513e-06	1.71614e-05	0.77791	2.33891	1.26439	2.82895	2.97838	1.79126	0.923242	0.451466	up	TRUE
SPNCRNA.1178	1.56392	1.23047	22.219	2.43255e-06	1.73391e-05	1.18974	2.81951	1.15903	3.00358	3.49029	3.38886	1.87946	0.773941	up	TRUE
SPAC1071.08.1	0.571712	6.77366	22.1656	2.50116e-06	1.77915e-05	129.179	71.4168	115.745	64.542	46.165	33.5982	129.88	285.584	down	TRUE
SPNCRNA.258	2.33106	-1.28326	21.8031	3.02116e-06	2.1228e-05	0.0457594	0.480598	0.210732	0.628656	0.418835	0.580948	0.0659459	0.0644951	up	TRUE
SPNCRNA.756	1.85113	0.43861	21.7771	3.06232e-06	2.14954e-05	0.823669	1.34567	0.632196	1.85104	2.7457	1.83967	0.494594	0.25798	up	TRUE
SPNCRNA.616	1.79616	-0.523148	21.7159	3.16156e-06	2.20798e-05	0.320316	0.833036	0.368781	0.873133	0.837671	1.11348	0.230811	0.193485	up	TRUE
SPNCRNA.1591	1.56626	1.24687	21.4387	3.65314e-06	2.52322e-05	1.18974	3.07583	2.00195	3.10835	3.25761	3.38886	1.31892	0.644951	up	TRUE
SPNCRNA.1588	1.78696	-0.233967	21.0942	4.3725e-06	2.98427e-05	0.411835	0.897116	0.263415	1.29224	0.930745	1.45237	0.428648	0.25798	up	TRUE
SPNCRNA.07	1.88318	-0.632573	20.4303	6.18432e-06	4.09148e-05	0.183038	0.929156	0.368781	0.977909	0.604984	0.82301	0.164865	0.25798	up	TRUE
SPNCRNA.938	1.92164	-0.531693	20.196	6.98986e-06	4.58054e-05	0.320316	0.897116	0.263415	0.803282	1.30304	0.726185	0.131892	0.322476	up	TRUE
SPAC977.02.1	1.78063	0.269024	20.1802	7.04772e-06	4.61408e-05	0.803306	1.71615	0.254459	1.17737	2.13499	1.67269	0.565189	0.421991	up	TRUE
SPNCRNA.1161	1.62695	-0.219939	20.1056	7.32817e-06	4.77507e-05	0.320316	1.12139	0.421464	1.08268	1.02382	1.1619	0.527567	0.322476	up	TRUE
SPAC30D11.02c.1	2.09965	-0.808962	20.0878	7.39665e-06	4.80608e-05	0.137278	0.544677	0.263415	0.733432	0.698059	1.1619	0.197838	0.0644951	up	TRUE
SPNCRNA.1373	2.00396	-0.265794	19.8871	8.21537e-06	5.28831e-05	0.228797	1.18547	0.263415	1.39701	0.558447	1.45237	0.230811	0.451466	up	TRUE
SPNCRNA.1346	1.71175	0.710026	19.8222	8.49912e-06	5.46078e-05	1.01632	2.9055	0.764852	1.43606	2.08101	2.62806	0.800187	0.438373	up	TRUE
SPNCRNA.585	1.5464	0.748085	19.6743	9.18286e-06	5.87278e-05	0.73215	2.69135	0.771964	2.13044	2.04764	1.88808	0.840744	1.41889	up	TRUE
SPNCRNA.690	1.54424	0.13503	19.2172	1.16655e-05	7.35829e-05	0.594872	1.31363	0.684879	1.64149	1.34958	1.25872	0.461621	0.644951	up	TRUE
SPNCRNA.1202	1.53761	2.07327	19.0102	1.30019e-05	8.11973e-05	2.88284	5.31861	2.73952	6.18178	5.44486	5.95472	2.93459	0.967427	up	TRUE
SPNCRNA.1123	1.55002	0.38859	18.9398	1.34907e-05	8.39459e-05	0.640632	1.60199	0.790245	1.88597	1.20997	2.08173	0.725405	0.644951	up	TRUE
SPNCRNA.1462	1.51141	2.31916	18.9116	1.36919e-05	8.51214e-05	3.93165	7.15812	3.71563	6.7511	5.88566	7.20017	2.67592	1.40773	up	TRUE
SPBC23G7.10c.1	2.19614	-0.827442	18.7961	1.45462e-05	9.01079e-05	0.0457594	1.12139	0.316098	0.663581	0.604984	0.580948	0.131892	0.12899	up	TRUE
SPNCRNA.828	1.50882	0.435562	18.7084	1.52312e-05	9.39301e-05	0.77791	1.76219	0.842928	1.53671	2.18725	1.45237	0.79135	0.580456	up	TRUE
SPNCRNA.948	1.70685	0.294342	18.5082	1.69171e-05	0.000103144	0.640632	1.02528	0.52683	1.50179	2.0011	2.27538	0.593513	0.515961	up	TRUE
SPAC16E8.05c.1	1.882	0.143335	18.4065	1.7845e-05	0.000108404	0.137278	2.01851	0.474147	1.74627	1.02382	1.25872	0.527567	0.580456	up	TRUE
SPNCRNA.1024	2.15981	-1.093	18.3171	1.87026e-05	0.000112525	0.186241	0.418504	0.159735	0.524578	0.93968	0.63333	0.0989188	0.0644951	up	TRUE
SPNCRNA.802	1.59947	0.269635	18.3144	1.87285e-05	0.000112583	0.960947	1.60199	0.52683	1.57164	1.67534	1.45237	0.626486	0.25798	up	TRUE
SPNCRNA.751	2.59479	-1.78517	18.2383	1.94916e-05	0.000116461	0.0457594	0.384478	0.052683	0.314328	0.232686	0.435711	0.0329729	0.0644951	up	TRUE
SPAC9G1.14.1	2.03312	-0.215903	18.0592	2.14146e-05	0.000126744	0.183038	0.961195	0.52683	1.71134	1.39612	0.726185	0.296756	0.12899	up	TRUE
SPNCRNA.730	1.84908	0.616124	17.8399	2.4029e-05	0.000140604	0.830853	2.60103	1.00783	1.85212	2.51804	1.72788	0.530073	0.129184	up	TRUE
SPBC1348.07.1	1.50695	0.204281	17.8177	2.4311e-05	0.000141795	0.725561	1.60029	0.625663	1.65019	1.18265	1.31018	0.598953	0.59271	up	TRUE
SPAC343.07.1	2.01968	-0.885246	17.8007	2.45294e-05	0.000142854	0.274556	0.768956	0.105366	0.558805	0.51191	1.01666	0.197838	0.0644951	up	TRUE
SPNCRNA.1466	1.86454	0.11311	17.6908	2.59886e-05	0.000150338	0.549113	1.92239	0.368781	1.15254	1.6288	1.25872	0.626486	0.0644951	up	TRUE
SPNCRNA.1680	1.53003	0.344292	17.6189	2.69895e-05	0.000155347	0.640632	1.63403	0.737562	1.81612	1.81495	1.21031	0.857296	0.451466	up	TRUE
SPNCRNA.1289	1.77476	0.0332059	17.5095	2.85882e-05	0.000163324	0.274556	1.47383	0.842928	1.15254	1.30304	1.64602	0.428648	0.193485	up	TRUE
SPNCRNA.1109	1.5849	0.253003	17.4231	2.99175e-05	0.000170214	0.77791	1.50587	0.52683	1.53671	1.90803	1.25872	0.395675	0.838436	up	TRUE
SPNCRNA.438	2.04019	-1.29385	17.3068	3.18039e-05	0.00017903	0.0915188	0.448558	0.105366	0.454029	0.558447	0.580948	0.0659459	0.25798	up	TRUE
SPNCRNA.662	1.58741	1.47718	17.0709	3.60107e-05	0.000200401	1.53468	2.99621	0.958198	2.96827	4.10258	5.3256	2.15419	1.32376	up	TRUE
SPNCRNA.1009	2.05933	-1.19999	17.0641	3.61388e-05	0.000200652	0.0915188	0.512638	0.105366	0.663581	0.651522	0.338886	0.197838	0.0644951	up	TRUE
SPNCRNA.1030	1.8283	-0.334195	16.7713	4.21652e-05	0.00022841	0.366075	0.768956	0.368781	0.908058	1.02382	1.64602	0.362702	0.12899	up	TRUE
SPNCRNA.1463	1.53963	-0.0431495	16.7699	4.21965e-05	0.00022841	0.457594	1.44179	0.421464	1.18746	1.13086	1.06507	0.494594	0.709446	up	TRUE
SPMITTRNATHR.01	1.7385	-0.587494	16.6772	4.43104e-05	0.000238358	0.228797	0.833036	0.316098	1.01283	0.977282	0.532536	0.296756	0.25798	up	TRUE
SPNCRNA.637	1.50372	0.264609	16.5841	4.65387e-05	0.000248795	0.457594	1.40975	0.842928	1.71134	1.39612	1.54919	0.56054	0.902932	up	TRUE
SPAC1805.09c.1	1.51027	1.14995	16.5436	4.75437e-05	0.000253775	1.51006	3.26806	0.948294	3.3179	2.3734	2.61427	1.71459	0.773941	up	TRUE
SPCC1235.12c.1	1.68373	-0.0756026	16.4908	4.88866e-05	0.00026054	0.411835	0.929156	0.52683	1.11761	1.67534	1.35555	0.56054	0.193485	up	TRUE
SPNCRNA.1472	1.84894	-0.797597	16.1864	5.74053e-05	0.000300833	0.274556	0.704877	0.316098	0.733432	0.977282	0.532536	0.0989188	0.193485	up	TRUE
SPAC57A10.04.1	1.62929	0.910306	15.9774	6.41022e-05	0.000330413	1.18974	1.98647	1.47512	2.27015	3.02492	3.09839	0.593513	0.644951	up	TRUE
SPNCRNA.1286	1.6263	0.994688	15.3966	8.71446e-05	0.000433964	1.12454	2.23891	1.37392	2.8022	2.39834	3.4809	1.20279	0.320541	up	TRUE
SPNCRNA.1656	1.60155	2.02381	15.3216	9.06718e-05	0.000449907	2.42525	6.31185	2.52878	5.9373	5.72408	4.50235	2.96756	0.709446	up	TRUE
SPNCRNA.1115	1.64642	6.37754	15.1729	9.81012e-05	0.000481924	50.0714	138.366	58.4734	124.496	126.84	94.9617	55.6074	14.5316	up	TRUE
SPNCRNA.686	1.84894	-0.644903	14.5965	0.000133161	0.000631256	0.228797	0.897116	0.105366	0.698506	0.977282	0.774597	0.131892	0.580456	up	TRUE
SPNCRNA.1252	1.68162	1.55176	14.4461	0.000144227	0.000676291	1.31513	3.79679	2.63873	2.90425	6.13975	3.87633	1.09942	0.840694	up	TRUE
SPCC1450.08c.1	1.85226	-0.84777	14.325	0.000153805	0.000713934	0.0513878	0.682577	0.136554	0.607491	0.882021	0.685906	0.203476	0.477135	up	TRUE
SPBC3B9.13c.1	0.644499	6.2829	14.1452	0.000169225	0.00077767	81.6348	66.6749	79.7621	47.8477	38.9051	29.4347	91.0383	188.132	down	TRUE
SPAC4H3.17.1	1.84169	-1.30116	13.8488	0.000198127	0.000900897	0.0915188	0.448558	0.158049	0.52388	0.372298	0.580948	0.164865	0.12899	up	TRUE
SPNCRNA.1613	0.629643	3.22528	13.1409	0.000288921	0.0012535	9.10173	4.08825	9.06458	5.4386	5.27593	6.63312	10.0345	25.9742	down	TRUE
SPNCRNA.513	1.61318	0.159623	13.0885	0.000297114	0.00128341	0.503353	1.73015	0.684879	1.50179	1.34958	1.1619	0.79135	0.12899	up	TRUE
SPNCRNA.1533	1.58069	-0.57311	12.8634	0.00033508	0.00142337	0.389092	0.928162	0.343599	0.698506	0.745853	0.9026	0.389015	0.111512	up	TRUE
SPNCRNA.983	1.56619	-0.3513	12.4908	0.000408971	0.00169249	0.411835	0.961195	0.684879	0.977909	0.977282	0.968247	0.329729	0.12899	up	TRUE
SPCC548.02c.1	1.90086	-0.96944	12.2912	0.000455091	0.00185995	0.137232	0.334945	0.153413	0.704409	0.776055	0.858641	0.106898	0.371556	up	TRUE
SPNCRNA.702	1.65626	-0.597401	12.0572	0.000515921	0.00207661	0.254102	1.14767	0.265575	0.580808	0.689589	0.839906	0.243439	0.464236	up	TRUE
SPAC24C9.15c.1	1.51583	-0.617781	11.9233	0.000554349	0.0022164	0.320316	0.865076	0.368781	0.698506	0.791133	0.726185	0.362702	0.25798	up	TRUE
SPNCRNA.1445	1.53753	-0.373607	11.8932	0.000563391	0.00224673	0.503353	1.21751	0.474147	0.768357	0.884208	0.871422	0.296756	0.322476	up	TRUE
SPNCRNA.678	2.26525	0.17703	11.8666	0.000571495	0.00227773	0.424601	1.53791	0.196824	0.311219	2.08547	3.08972	0.480317	0.213608	up	TRUE
SPNCRNA.1681	1.54344	-0.713204	11.861	0.000573228	0.00228332	0.369461	0.712438	0.318363	0.708425	0.844232	0.631733	0.296756	0.194195	up	TRUE
SPNCRNA.451	1.67894	-0.883989	11.7504	0.000608311	0.00240779	0.228797	0.544677	0.368781	0.838208	0.51191	0.726185	0.230811	0.0644951	up	TRUE
SPNCRNA.811	1.70653	-1.12998	11.7013	0.000624559	0.00246284	0.228797	0.512638	0.052683	0.59373	0.604984	0.435711	0.263783	0.12899	up	TRUE
SPNCRNA.1121	1.70605	-0.955823	11.6169	0.000653537	0.00256622	0.274556	0.736917	0.105366	0.628656	0.372298	0.726185	0.164865	0.322476	up	TRUE
SPCC1494.11c.1	1.74346	4.69692	11.5909	0.000662743	0.00259499	14.4612	50.1102	16.6954	33.3705	27.6891	43.6584	16.9803	2.70738	up	TRUE
SPNCRNA.110	2.42606	-1.45143	11.4466	0.000716238	0.00277941	0.0915188	0.640797	0.105366	0.663581	0.0930745	0.338886	0.0329729	0.0644951	up	TRUE
SPNCRNA.278	1.71074	-0.785127	11.3537	0.00075299	0.00290391	0.411835	0.576717	0.316098	0.838208	0.558447	0.919834	0.164865	0.0644951	up	TRUE
SPAC1610.03c.1	1.56115	-0.367307	11.1557	0.000837717	0.00318093	0.366075	0.961195	0.316098	0.803282	1.25651	0.82301	0.593513	0.193485	up	TRUE
SPNCRNA.634	1.59554	0.0461327	10.707	0.00106732	0.00391504	0.272451	1.47595	0.88597	1.57115	1.02568	1.20503	0.305725	0.689969	up	TRUE
SPCC1620.04c.1	2.04518	-1.81378	10.6475	0.00110221	0.00401317	0.137278	0.352438	0.052683	0.384178	0.325761	0.145237	0.0329729	0.0644951	up	TRUE
SPAC8C9.04.1	0.617763	5.54767	10.616	0.00112115	0.00407354	40.1144	26.8263	34.2362	30.4219	21.9655	24.4028	51.6328	145.727	down	TRUE
SPNCRNA.365	1.79273	-1.34028	10.5772	0.0011449	0.00414675	0.137278	0.352438	0.158049	0.698506	0.325761	0.435711	0.131892	0.12899	up	TRUE
SPCC285.06c.1	1.51825	0.930414	10.5144	0.00118448	0.00427888	1.45217	2.92751	1.4197	2.16142	2.59566	2.25466	1.06796	0.296742	up	TRUE
SPNCRNA.1338	1.70899	-1.16735	10.5116	0.00118628	0.00428315	0.364016	0.530548	0.0695416	0.485671	0.4697	0.610189	0.164964	0.0695257	up	TRUE
SPNCRNA.1151	1.51257	-0.124492	10.4244	0.00124361	0.00445287	0.281969	1.16346	0.387905	1.16759	1.42441	0.766464	0.566904	0.761752	up	TRUE
SPNCRNA.1592	1.61354	-0.135658	10.227	0.00138398	0.00489459	0.753154	0.79084	0.442168	1.48338	0.925719	1.49381	0.351821	0.213285	up	TRUE
SPNCRNA.1441	1.62558	-0.761326	9.95378	0.00160519	0.00557139	0.320316	0.833036	0.158049	0.663581	0.791133	0.532536	0.428648	0.0644951	up	TRUE
SPNCRNA.545	1.96574	-1.60666	9.79038	0.00175427	0.00602823	0.183038	0.256319	0.105366	0.419104	0.604984	0.242062	0.0329729	0.0644951	up	TRUE
SPNCRNA.51	1.69971	-1.45609	9.34354	0.00223773	0.00743793	0.0915188	0.352438	0.105366	0.349253	0.558447	0.387299	0.197838	0.12899	up	TRUE
SPNCRNA.1186	1.66645	-0.83644	9.27828	0.00231887	0.00767072	0.0457594	0.782894	0.311989	0.574067	0.670416	0.676708	0.42057	0.12899	up	TRUE
SPNCRNA.853	1.88283	-1.07046	9.27425	0.00232397	0.00768023	0.137278	0.480598	0.052683	0.768357	0.791133	0.290474	0.329729	0.0644951	up	TRUE
SPNCRNA.657	1.56291	1.21701	9.08299	0.00257997	0.00840164	1.83038	3.13991	1.73854	2.68925	3.58337	3.09839	1.22	0.25798	up	TRUE
SPAC869.07c.1	1.64438	-0.941388	9.04228	0.00263806	0.00855853	0.0915188	0.448558	0.316098	0.698506	0.651522	0.726185	0.131892	0.451466	up	TRUE
SPBPB8B6.02c.1	1.51317	-0.694608	8.90848	0.0028385	0.00911848	0.137278	0.640797	0.316098	0.803282	0.884208	0.580948	0.329729	0.515961	up	TRUE
SPNCRNA.1478	1.58869	-0.549432	8.58145	0.00339605	0.0106042	0.556114	0.875233	0.126913	1.05604	0.883044	0.469164	0.313672	0.282553	up	TRUE
SPNCRNA.1482	1.94117	-1.59621	8.54127	0.00347184	0.0107973	0.0915188	0.672837	0.105366	0.244477	0.186149	0.338886	0.0659459	0.12899	up	TRUE
SPNCRNA.899	1.52587	-0.921602	8.29494	0.00397557	0.0121501	0.253187	0.471819	0.442221	0.617759	0.597166	0.78002	0.207697	0.133763	up	TRUE
SPNCRNA.987	1.54318	-0.967646	8.13644	0.00433844	0.0130911	0.320316	0.768956	0.263415	0.384178	0.51191	0.677773	0.197838	0.193485	up	TRUE
SPNCRNA.1563	1.62498	0.704409	8.12349	0.00436954	0.0131579	0.734027	1.80663	1.63238	1.49791	3.38247	2.24352	0.712908	0.263914	up	TRUE
SPNCRNA.964	1.57981	-0.855805	8.0326	0.0045943	0.013755	0.170683	0.888016	0.323052	0.618667	0.479706	0.550351	0.391817	0.0706221	up	TRUE
SPNCRNA.1602	1.56004	-1.0035	8.01352	0.00464294	0.0138826	0.184136	0.740537	0.227696	0.46772	0.401896	0.653615	0.346776	0.108932	up	TRUE
SPNCRNA.1013	1.53435	0.137805	7.86104	0.00505113	0.0149286	1.00918	1.40773	0.308248	1.82946	0.844698	1.41107	0.650589	0.305384	up	TRUE
SPCC1183.12.1	1.87127	-2.13259	7.24866	0.00709541	0.020077	0.0457594	0.192239	0.052683	0.174627	0.279224	0.242062	0.0329729	0.12899	up	TRUE
SPNCRNA.1041	1.72536	-0.396641	7.24154	0.00712359	0.020132	0.77791	1.05731	0.158049	0.942983	0.651522	1.25872	0.263783	0.0644951	up	TRUE
SPNCRNA.253	1.80722	-2.03988	7.19203	0.00732281	0.0206023	0.0457594	0.192239	0.052683	0.244477	0.325761	0.193649	0.0989188	0.0644951	up	TRUE
SPAC6B12.03c.1	1.60564	-0.0730483	6.93328	0.00846062	0.0233181	0.183038	1.21751	0.316098	1.64149	0.837671	1.1619	0.362702	1.09642	up	TRUE
SPSNRNA.01	0.590962	0.770319	6.78345	0.00920068	0.0250095	1.28126	1.24955	1.52781	0.838208	0.558447	0.919834	1.45081	6.12704	down	TRUE
SPBC15D4.12c.1	1.54034	-1.20876	6.7781	0.00922831	0.025055	0.366075	0.480598	0.052683	0.558805	0.418835	0.435711	0.131892	0.25798	up	TRUE
SPAC9.04.1	1.54771	5.97614	6.71934	0.00953729	0.0256919	35.3813	87.8889	78.1061	59.7334	90.8587	116.129	21.8633	12.6684	up	TRUE
SPSNORNA.44	0.656081	-0.87052	6.63949	0.00997427	0.0266652	0.594552	0.349587	0.472303	0.278075	0.230825	0.290474	0.460665	1.28829	down	TRUE
SPBC1348.02.1	1.52314	4.90062	6.61676	0.0101023	0.0269305	23.824	45.8192	22.9472	38.8295	46.417	34.8276	21.268	3.38341	up	TRUE
SPCC663.14c.1	1.58868	-1.55962	6.5833	0.010294	0.0273675	0.137278	0.352438	0.158049	0.209552	0.418835	0.484123	0.131892	0.12899	up	TRUE
SPSNORNA.33	0.633207	4.43556	6.55682	0.0104483	0.0277005	18.8423	13.8734	18.6309	9.19021	14.1913	12.7185	12.556	74.7509	down	TRUE
SPNCRNA.937	1.75627	-0.462082	6.45438	0.0110679	0.029056	0.707486	1.07936	0.342756	0.683069	1.19093	0.837824	0.0606372	0.106094	up	TRUE
SPNCRNA.300	1.52621	-1.13717	6.42769	0.0112355	0.0294401	0.366075	0.480598	0.158049	0.349253	0.51191	0.726185	0.230811	0.0644951	up	TRUE
SPCC13B11.03c.1	1.5015	-1.05086	6.38674	0.0114976	0.0300355	0.274556	0.608757	0.052683	0.488954	0.651522	0.387299	0.362702	0.193485	up	TRUE
SPNCRNA.706	1.59368	1.63428	6.26495	0.012315	0.0317623	0.700714	3.47744	1.3824	2.74377	3.36483	7.90951	1.25297	3.60566	up	TRUE
SPNCRNA.194	1.72871	-2.09948	6.10517	0.0134787	0.0343279	0.0915188	0.23514	0.052683	0.166594	0.232686	0.242062	0.0659459	0.0644951	up	TRUE
SPNCRNA.1146	1.71835	0.37709	6.03521	0.0140233	0.0355054	1.3623	1.95632	0.503544	2.74384	1.31202	0.880475	0.277434	0.171492	up	TRUE
SPNCRNA.1355	1.64566	-1.06092	5.92863	0.0148969	0.0373476	0.137278	0.608757	0.052683	0.663581	0.465373	0.435711	0.461621	0.0644951	up	TRUE
SPBPJ4664.03.1	1.55455	-1.59925	5.90694	0.0150813	0.037708	0.162903	0.285892	0.168428	0.456544	0.222402	0.380618	0.1372	0.0644951	up	TRUE
SPNCRNA.1669	1.5591	-0.653102	5.88013	0.0153127	0.038141	0.103691	1.02528	0.370045	0.919234	0.715324	0.282728	0.394257	0.344791	up	TRUE
SPNCRNA.1411	1.54036	-0.757575	5.80111	0.0160161	0.039591	0.320316	0.929156	0.316098	0.454029	0.977282	0.387299	0.395675	0.0644951	up	TRUE
SPBP4H10.10.1	1.53814	1.60152	5.75	0.0164887	0.0405871	0.305764	3.66731	2.41441	3.44199	5.30944	4.15368	1.53842	2.78483	up	TRUE
SPNCRNA.1518	1.53046	-0.053711	5.48628	0.0191663	0.0459526	0.922509	1.40741	0.0881913	0.975743	1.32817	1.058	0.67245	0.283585	up	TRUE
SPNCRNA.1451	1.68638	1.54608	5.37053	0.0204797	0.0487602	1.29128	5.26043	1.61858	5.36928	3.93803	1.90246	0.180494	2.76671	up	TRUE

## Sheet: RAD51_wt DES
Row.names	FC	logCPM	LR	PValue	FDR	wtb-C-NOR	wtb-B-NOR	wtb-D-NOR	rad51-C-NOR	rad51-B-NOR	rad51-A-NOR	rad51-D-NOR	wtb-A-NOR	up_down	reproducible
SPBC839.06.1	27.6486	5.6077	2139.97	0	0	3.43828	3.56631	3.33223	94.4035	89.6638	93.0198	98.6255	3.21859	up	TRUE
SPCC1739.08c.1	14.1755	4.76794	999.127	2.78036e-219	9.60196e-216	3.65052	3.81058	3.33223	55.2195	54.3098	47.0705	46.1822	3.55306	up	TRUE
SPBC16E9.16c.1	13.7373	5.38527	895.785	8.09356e-197	1.86341e-193	5.81536	5.76472	4.86077	72.6044	75.0188	89.6382	73.2065	6.38347	up	TRUE
SPAC29A4.12c.1	25.139	3.03289	862.4	1.46505e-189	2.52978e-186	0.509375	0.683949	0.519705	15.0233	15.8796	15.9988	15.1443	0.8431	up	TRUE
SPCC663.08c.1	9.93536	3.83903	859.876	5.18251e-189	7.15912e-186	2.69116	2.51029	2.57208	27.3091	25.9063	24.1491	26.0025	2.58988	up	TRUE
SPAC4H3.08.1	17.7992	3.72753	858.079	1.27426e-188	1.46689e-185	1.35833	1.90529	1.31455	24.7207	24.7198	23.4714	26.7568	0.963543	up	TRUE
SPCC737.04.1	10.2635	4.48781	835.678	9.44732e-184	9.32181e-181	3.17825	4.15255	3.8825	39.2882	38.3472	43.075	41.8942	4.81771	up	TRUE
SPBC3E7.02c.1	10.1223	6.73644	765.837	1.44486e-168	1.24745e-165	17.6583	17.343	18.098	198.167	194.975	186.398	195.806	23.7875	up	TRUE
SPAC3G9.11c.1	9.41485	4.25387	745.929	3.07964e-164	2.36345e-161	3.26849	3.71287	3.08766	34.6692	35.1561	33.6263	33.4995	4.81771	up	TRUE
SPAC27D7.11c.1	7.67972	6.88591	656.959	6.85009e-145	4.73136e-142	27.3608	28.4776	23.169	211.497	223.915	190.687	210.103	30.1803	up	TRUE
SPAC19G12.09.1	4.03049	5.58755	632.061	1.78051e-139	1.02483e-136	17.913	18.3689	19.2902	78.3324	76.9423	74.0226	78.2368	20.8366	up	TRUE
SPCC70.12c.1	4.7002	5.23975	580.194	3.40243e-128	1.80774e-125	12.6919	12.8973	12.0755	63.0076	61.0218	59.8121	64.5374	15.5371	up	TRUE
SPNCRNA.1279	7.31434	3.7939	547.135	5.28772e-121	2.60874e-118	3.22604	3.37089	3.94441	23.8304	24.4451	25.134	23.653	2.40886	up	TRUE
SPBC1683.09c.1	6.61968	4.30192	526.255	1.84349e-116	8.48865e-114	5.0513	5.12962	4.18821	34.7195	33.5599	33.4986	34.3557	6.56414	up	TRUE
SPAC27D7.09c.1	4.83914	5.39882	444.251	1.28624e-98	5.55254e-96	16.1907	13.4876	15.6866	66.8622	66.5833	74.0446	71.7525	11.9747	up	TRUE
SPCC191.11.1	13.8622	4.32807	429.334	2.26914e-95	9.21937e-93	2.50443	2.54038	2.47624	33.9155	35.5654	47.6133	31.5195	3.31218	up	TRUE
SPCP20C8.01c.1	0.066051	2.99953	426.254	1.06228e-94	4.07621e-92	13.5068	15.2161	14.0347	0.573198	1.07556	1.26499	0.880138	17.0793	down	TRUE
SPAPB24D3.08c.1	3.12444	5.3023	418.745	4.57734e-93	1.66398e-90	18.2526	20.665	19.6265	58.6865	59.9168	57.6086	62.5038	17.6449	up	TRUE
SPNCRNA.1217	10.1916	2.97983	413.809	5.43356e-92	1.87648e-89	1.25098	1.49878	1.29345	16.2428	12.9888	12.9765	14.6487	1.57846	up	TRUE
SPCC18B5.02c.1	6.61207	3.17144	404.743	5.10995e-90	1.68069e-87	2.16484	2.00299	2.32339	16.6312	16.0024	14.4022	14.8768	2.95085	up	TRUE
SPNCRNA.724	4.70066	3.34931	404.179	6.77855e-90	2.12816e-87	3.52318	3.12663	3.97421	16.7819	17.3529	16.5417	16.0006	3.3724	up	TRUE
SPAC6F12.03c.1	3.08073	4.54684	368.634	3.7115e-82	1.11458e-79	11.9703	11.7248	11.6169	36.9303	35.8518	33.786	34.1952	10.1172	up	TRUE
SPAPB18E9.04c.1	2.87812	4.94594	365.987	1.39922e-81	4.02684e-79	15.4935	17.3919	14.6129	44.8188	46.4928	44.9309	46.0217	16.0791	up	TRUE
SPAC10F6.11c.1	2.75002	4.87768	354.661	4.09315e-79	1.13086e-76	16.3	15.7797	15.958	45.1705	41.7453	43.1426	42.0081	14.2725	up	TRUE
SPAC186.05c.1	0.184801	4.6859	331.818	3.86129e-74	1.02577e-71	41.7687	39.9133	41.8821	8.13973	6.2618	8.43053	9.25785	49.9236	down	TRUE
SPAPB1A11.03.1	34.1884	1.76348	328.723	1.82329e-73	4.66424e-71	0.21224	0.146561	0.183425	6.07968	5.85253	7.47252	6.10055	0.180664	up	TRUE
SPNCRNA.935	4.10064	4.11517	325.178	1.07895e-72	2.66155e-70	5.90926	6.5088	6.45544	26.2416	26.9051	28.0517	29.4707	8.37078	up	TRUE
SPBC1683.06c.1	3.63183	3.21551	317.162	6.01315e-71	1.38443e-68	3.86276	4.29911	3.94364	14.5209	14.8973	13.7954	14.5022	3.73373	up	TRUE
SPCC965.07c.1	5.72124	7.23378	317.177	5.9676e-71	1.38443e-68	40.4104	39.9622	40.6898	256.703	254.073	254.193	259.113	58.2341	up	TRUE
SPCC70.04c.1	10.2695	2.74047	311.678	9.41087e-70	2.0968e-67	1.78281	0.879364	1.03975	12.5613	11.746	11.1449	12.6827	0.903321	up	TRUE
SPAC23C11.06c.1	3.04978	5.2777	308.318	5.07646e-69	1.09572e-66	17.8706	22.4726	18.4648	58.4855	58.4434	58.4708	57.6876	17.6449	up	TRUE
SPAC1039.09.1	5.30095	3.6377	306.548	1.23372e-68	2.58221e-66	3.56562	3.85943	3.82136	21.8541	21.6827	22.2254	17.1228	4.51661	up	TRUE
SPAC637.03.1	6.57319	5.18356	306.478	1.27807e-68	2.59637e-66	9.55078	9.28217	7.21473	59.0884	59.9577	69.4241	62.8249	12.5261	up	TRUE
SPAC10F6.09c.1	2.5812	6.28915	304.091	4.23141e-68	8.35038e-66	43.1695	41.0858	44.3583	114.81	116.846	109.469	109.221	45.8887	up	TRUE
SPBC359.02.1	6.25728	3.80302	303.961	4.51775e-68	8.66781e-66	3.73542	3.71287	3.94364	23.2636	22.4688	20.5334	29.593	3.85417	up	TRUE
SPAC1039.11c.1	2.79675	4.64672	302.603	8.92499e-68	1.66608e-65	13.7531	13.337	13.3595	39.3923	35.6472	34.8398	37.406	11.9238	up	TRUE
SPAC1F8.01.1	6.13523	2.62951	302.094	1.15227e-67	2.0944e-65	1.68896	1.65765	1.45967	10.1443	11.3987	10.0518	10.2047	2.1534	up	TRUE
SPBC1198.14c.1	5.10744	2.65278	294.607	4.93002e-66	8.7312e-64	2.07995	1.85643	1.89539	10.0491	11.173	10.123	10.007	2.34864	up	TRUE
SPAC1F7.08.1	3.02326	5.87291	287.268	1.95777e-64	3.38059e-62	32.218	27.2114	30.0512	85.015	85.1686	85.7104	96.0568	26.6179	up	TRUE
SPBC947.05c.1	7.08855	2.57755	282.049	2.68558e-63	4.52422e-61	1.10365	1.3679	1.71197	9.29537	10.068	11.3046	10.4351	1.56576	up	TRUE
SPAP8A3.04c.1	5.48089	7.96923	278.239	1.81695e-62	2.98802e-60	83.0281	88.9623	73.6452	393.822	385.162	502.127	413.499	63.4734	up	TRUE
SPNCRNA.130	5.43019	2.74333	272.845	2.72224e-61	4.37267e-59	2.0375	1.61217	2.10939	12.1091	11.5004	10.7936	10.1676	2.46908	up	TRUE
SPAPJ691.02.1	3.51537	3.11952	268.383	2.55516e-60	4.01102e-58	4.075	3.71287	3.72965	12.7121	14.0788	12.8693	13.9135	3.67351	up	TRUE
SPAC32A11.02c.1	2.7997	5.36058	264.846	1.50775e-59	2.31423e-57	19.8656	23.01	19.6571	60.3446	58.2388	63.229	59.5071	24.0886	up	TRUE
SPAC57A10.09c.1	2.31726	6.09255	262.057	6.10995e-59	9.17423e-57	40.1557	40.695	42.1878	99.9378	95.7277	94.8435	90.3309	41.2517	up	TRUE
SPAC5D6.01.1	0.277807	6.09178	259.32	2.41386e-58	3.54735e-56	112.792	110.654	113.457	29.879	29.9999	26.1433	32.6463	89.3251	down	TRUE
SPAC22A12.17c.1	6.44816	2.36032	257.166	7.11523e-58	1.02385e-55	1.52812	1.27019	1.31455	8.69243	7.69423	9.54821	8.93676	1.26465	up	TRUE
SPBC725.10.1	3.48114	4.29498	255.476	1.66219e-57	2.343e-55	10.0177	8.35395	8.37642	28.7403	28.8534	34.4566	29.2184	8.06967	up	TRUE
SPBC24C6.09c.1	6.92995	2.56714	246.848	1.26356e-55	1.74548e-53	1.48568	1.75873	1.55911	8.84317	9.86335	11.2088	10.8097	0.963543	up	TRUE
SPAPB17E12.04c.1	2.49901	4.06866	241.993	1.44568e-54	1.9579e-52	9.59323	9.13561	9.07955	24.0675	24.1468	22.8646	24.1881	10.4785	up	TRUE
SPAC15A10.10.1	2.53524	4.3887	234.566	6.02152e-53	7.9982e-51	11.6978	11.5043	12.5755	29.6467	32.5273	28.9922	28.5553	11.2456	up	TRUE
SPAC6F12.15c.1	2.26964	4.8158	230.775	4.03929e-52	5.26403e-50	16.3849	17.4407	16.3248	39.8947	38.1847	39.7895	37.7806	18.7891	up	TRUE
SPACUNK4.17.1	3.916	5.06134	222.679	2.35533e-50	2.99406e-48	12.6919	12.2134	12.0144	53.461	49.1121	51.2219	58.2763	17.5244	up	TRUE
SPBC19C7.04c.1	3.18328	6.66617	222.655	2.38415e-50	2.99406e-48	51.5318	50.7588	52.7042	154.203	154.662	149.993	159.042	38.7224	up	TRUE
SPBPB21E7.01c.1	5.6661	1.85241	209.968	1.39585e-47	1.72163e-45	0.976302	1.31905	1.00884	5.7782	6.09809	5.93969	6.10055	0.903321	up	TRUE
SPNCRNA.1467	8.7478	1.44427	204.234	2.48896e-46	3.016e-44	0.679167	0.635096	0.489134	4.72305	4.78843	4.53661	4.86973	0.301107	up	TRUE
SPAC3A12.08.1	3.85298	2.81866	203.986	2.81929e-46	3.35738e-44	3.18359	3.07777	2.90423	11.8579	11.0502	10.2188	11.2378	2.16797	up	TRUE
SPAC6F12.12.1	1.96524	5.91859	202.863	4.95528e-46	5.80104e-44	41.3443	40.1087	40.5981	79.0358	82.0991	79.5472	79.5211	40.8904	up	TRUE
SPAC1002.17c.1	4.41035	5.11719	202.696	5.389e-46	6.20364e-44	12.0128	10.6012	11.5558	55.0186	51.7724	62.1113	56.5638	17.2233	up	TRUE
SPAC57A10.05c.1	2.33066	5.76641	200.045	2.04216e-45	2.31232e-43	31.6237	30.1915	32.0994	73.961	73.4635	79.6749	76.899	36.7953	up	TRUE
SPAC56E4.07.1	2.05489	5.18135	196.802	1.04176e-44	1.16056e-42	23.0917	22.4345	25.0681	47.1803	47.4045	50.4554	49.7676	24.0886	up	TRUE
SPAC6F12.02.1	2.08501	6.59725	196.754	1.06737e-44	1.17021e-42	63.1625	61.6043	65.116	130.437	129.41	135.815	127.362	60.8236	up	TRUE
SPCC338.18.1	5.86019	2.42077	196.045	1.52391e-44	1.64463e-42	1.57057	1.31905	1.22284	8.29047	8.84018	8.71793	10.0605	2.16797	up	TRUE
SPAC10F6.17c.1	2.04504	5.30629	187.78	9.70327e-43	1.03108e-40	24.9594	28.4816	25.7101	53.3605	53.4094	51.8605	53.5136	24.5101	up	TRUE
SPAC22A12.01c.1	1.9517	5.46331	187.512	1.11036e-42	1.16201e-40	28.8646	30.7777	30.204	55.521	58.8118	58.5666	59.9887	29.4483	up	TRUE
SPCC663.06c.1	4.05542	3.32147	187.4	1.17468e-42	1.21097e-40	4.05806	3.93838	4.73436	16.4799	15.1023	15.6724	16.4873	2.64938	up	TRUE
SPCC1393.12.1	2.22202	4.81124	187.046	1.40314e-42	1.42522e-40	15.4443	18.2712	17.7311	38.2244	36.6704	40.3324	39.0649	18.1022	up	TRUE
SPAC1002.19.1	6.04961	5.58829	185.235	3.48701e-42	3.49055e-40	11.2062	11.6271	11.6475	82.6534	78.9477	85.6146	82.1968	20.2344	up	TRUE
SPAC22A12.11.1	3.02829	7.62769	185.157	3.62707e-42	3.57721e-40	89.9138	91.1733	92.9138	306.862	292.368	307.395	281.978	118.804	up	TRUE
SPAC4F10.17.1	31.1529	1.03739	185.13	3.67717e-42	3.57721e-40	0.127344	0.0977071	0.152854	4.65985	3.26305	3.88689	3.42487	0.0602214	up	TRUE
SPAC1F7.07c.1	2.42876	5.23978	180.164	4.46231e-41	4.22208e-39	24.5349	21.8375	22.4696	52.3053	50.1353	54.1917	57.1525	18.8493	up	TRUE
SPNCRNA.1280	6.97548	2.37767	179.861	5.19645e-41	4.85025e-39	1.74036	1.56331	0.825414	8.89341	8.67647	9.32468	8.72271	1.02376	up	TRUE
SPBC215.11c.1	5.20554	5.15776	179.606	5.90724e-41	5.44017e-39	10.4422	9.96612	9.50754	60.6963	54.3917	68.3384	55.1725	16.1996	up	TRUE
SPCC548.07c.1	4.41501	3.88039	179.071	7.73227e-41	7.02721e-39	5.04489	6.00034	4.7918	23.4423	23.8027	28.9157	18.9037	5.86189	up	TRUE
SPAC4C5.02c.1	2.00568	5.64806	178.334	1.11983e-40	1.0045e-38	32.1331	31.4128	33.842	68.5345	65.36	65.9114	67.3736	35.892	up	TRUE
SPBC354.12.1	2.29774	8.01092	176.735	2.50167e-40	2.21527e-38	162.888	157.293	159.161	357.961	354.335	380.852	344.137	146.059	up	TRUE
SPAC10F6.04.1	2.73574	3.62143	176.474	2.85342e-40	2.49475e-38	7.25859	6.74179	6.23646	18.2893	19.1128	16.3182	17.927	5.84148	up	TRUE
SPAC57A10.02.1	2.11244	6.35328	175.436	4.80906e-40	4.15202e-38	53.8664	49.9772	49.2497	111.645	110.298	112.79	108.472	57.0297	up	TRUE
SPBPB21E7.04c.1	5.23792	3.89024	173.125	1.5369e-39	1.31054e-37	4.32969	4.64109	3.48508	22.6104	23.2873	26.1219	26.7568	6.68458	up	TRUE
SPAPB17E12.03.1	2.00868	4.33403	172.943	1.68428e-39	1.4187e-37	14.0078	13.679	12.7289	26.467	27.0526	26.1842	27.5319	12.9744	up	TRUE
SPAC22H10.13.1	9.58689	4.27105	172.578	2.02411e-39	1.6844e-37	4.24479	4.39682	4.12707	34.7697	31.5955	35.734	37.1384	1.56576	up	TRUE
SPNCRNA.731	4.04622	2.52314	169.968	7.52028e-39	6.18364e-37	2.46198	2.29612	1.92597	8.64218	8.84018	10.2508	8.34812	2.34864	up	TRUE
SPBC359.06.1	7.29157	2.99005	169.081	1.17489e-38	9.54702e-37	2.07995	2.63809	1.10055	14.6716	14.3244	13.5399	12.5757	1.86686	up	TRUE
SPNCRNA.1560	6.8482	4.34364	167.476	2.63358e-38	2.11513e-36	5.23459	5.62651	3.34271	37.4327	36.2677	40.042	26.9351	6.55336	up	TRUE
SPAC6F12.14.1	2.17025	4.00831	166.016	5.48866e-38	4.35749e-36	10.3148	9.86841	9.90496	21.8064	23.1646	22.2898	20.2281	10.3581	up	TRUE
SPCP20C8.02c.1	0.0743001	0.87911	164.461	1.19965e-37	9.41586e-36	3.09781	3.6091	3.12924	0.324032	0.184662	0.165768	0.333282	3.33982	down	TRUE
SPAC10F6.16.1	1.92777	6.59185	162.621	3.0272e-37	2.34931e-35	68.0016	66.1477	62.6703	126.367	126.259	128.534	126.346	66.6049	up	TRUE
SPBPB2B2.12c.1	3.40976	3.5575	160.803	7.5554e-37	5.79835e-35	5.85781	6.30211	5.10534	19.043	17.7213	18.5855	16.9103	3.79395	up	TRUE
SPBC1683.08.1	3.43995	4.73485	160.349	9.49205e-37	7.20457e-35	11.5674	11.6866	12.1218	39.3911	48.1444	45.1188	31.5086	12.4202	up	TRUE
SPCC569.09.1	3.06197	3.42113	160.038	1.10992e-36	8.33284e-35	5.94271	5.39079	5.59447	15.9277	15.7159	16.083	16.4443	3.73373	up	TRUE
SPAC3A12.12.1	1.95481	4.32389	158.682	2.19594e-36	1.6309e-34	13.838	13.337	14.1237	26.0773	27.1344	26.3135	26.1146	12.4658	up	TRUE
SPAC19E9.01c.1	1.98851	6.45276	158.586	2.30422e-36	1.69311e-34	60.5307	58.38	61.1723	119.885	116.068	114.962	115.054	53.8982	up	TRUE
SPAC2E1P3.02c.1	5.72669	1.74634	155.401	1.14454e-35	8.23473e-34	0.783461	0.912975	0.833515	5.30489	6.01992	5.42412	5.38999	1.46615	up	TRUE
SPBP4G3.02.1	0.250626	7.85859	155.416	1.1359e-35	8.23473e-34	328.25	339.776	329.921	91.1449	85.1277	106.563	89.1001	486.77	down	TRUE
SPAC56F8.15.1	2.23476	4.9261	154.606	1.70701e-35	1.21359e-33	19.2345	19.6391	18.7177	45.07	44.9511	38.0651	39.5465	17.2484	up	TRUE
SPAC57A10.08c.1	3.16509	3.60273	154.589	1.72191e-35	1.21359e-33	6.53698	6.49752	5.83904	17.5356	19.0719	18.7771	17.927	4.09506	up	TRUE
SPAC20G8.01.1	1.92274	5.51524	152.624	4.62748e-35	3.22848e-33	29.2042	31.8525	30.9683	61.0982	61.9631	56.6506	60.4703	33.0013	up	TRUE
SPBPB2B2.01.1	0.465326	3.94813	151.326	8.89567e-35	6.14424e-33	21.4786	19.9811	20.2074	9.64709	9.04482	10.0272	10.2746	22.2819	down	TRUE
SPAC3A12.06c.1	2.25815	6.40188	151.065	1.01455e-34	6.93809e-33	49.4161	48.9257	48.6678	115.284	116.213	119.479	117.118	60.662	up	TRUE
SPAC20G8.10c.1	2.94235	3.66998	151.017	1.03925e-34	7.03736e-33	5.85781	6.54637	5.44162	19.1434	19.5221	17.9468	18.6762	8.06967	up	TRUE
SPAC57A10.11c.1	2.45933	4.96783	150.108	1.64197e-34	1.10108e-32	18.3375	19.4437	19.5685	46.6778	46.2124	41.6417	43.1319	14.5134	up	TRUE
SPAC1420.01c.1	1.92952	7.3514	148.725	3.29287e-34	2.18691e-32	112.869	110.604	112.134	216.155	214.702	212.552	216.623	110.025	up	TRUE
SPAC10F6.14c.1	1.90463	5.58803	147.455	6.24013e-34	4.10482e-32	32.3453	32.7319	31.3352	60.7968	62.0041	64.3467	64.4838	36.0726	up	TRUE
SPAC2F3.05c.1	2.09168	4.44717	145.975	1.31435e-33	8.56438e-32	13.9229	14.1675	13.2372	31.6043	29.8765	27.016	29.0579	14.9951	up	TRUE
SPBC1773.06c.1	2.61227	2.90028	144.829	2.34074e-33	1.51098e-31	3.77786	4.34796	3.82136	9.94856	10.9684	10.7617	10.8633	4.51661	up	TRUE
SPCC965.14c.1	2.40907	3.62223	143.982	3.58445e-33	2.29239e-31	6.38824	7.19212	7.16205	16.81	18.7645	17.1682	16.206	8.05865	up	TRUE
SPBC725.06c.1	5.05587	2.29983	143.777	3.97584e-33	2.51937e-31	1.69792	1.75873	1.77311	8.34071	7.24404	7.31285	9.57893	1.02376	up	TRUE
SPBC660.06.1	2.05497	5.21716	140.293	2.29672e-32	1.44213e-30	23.7284	22.7169	22.9282	48.9891	48.0071	51.5723	50.8914	28.0632	up	TRUE
SPAC20G4.03c.1	2.66666	4.65622	139.458	3.49779e-32	2.17651e-30	14.8143	11.4317	12.2589	36.8298	36.7522	37.9693	34.4092	16.5007	up	TRUE
SPAC3A12.15.1	1.9534	6.12843	138.256	6.40653e-32	3.95088e-30	43.9336	46.8017	46.3149	92.6523	90.1617	91.6501	95.0936	52.3926	up	TRUE
SPAC1565.01.1	1.88353	6.64739	137.52	9.2797e-32	5.67211e-30	70.6333	68.8835	71.5053	131.286	125.768	137.954	128.379	66.7253	up	TRUE
SPAC821.09.1	0.469761	7.75274	136.466	1.5779e-31	9.56012e-30	296.626	270.697	289.323	136.215	132.603	135.783	146.734	316.945	down	TRUE
SPAC4A8.04.1	2.22979	6.62127	136.135	1.86405e-31	1.11956e-29	57.8141	59.6502	55.7307	143.098	129.533	135.814	134.587	70.7	up	TRUE
SPAC23H3.15c.1	11.5786	5.28843	135.404	2.69402e-31	1.6041e-29	5.51823	9.0379	2.90423	72.0015	67.3245	75.7151	71.8687	7.46746	up	TRUE
SPAC1565.06c.1	2.30514	5.36587	134.048	5.33256e-31	3.14803e-29	24.5773	23.4497	22.2556	58.787	57.3384	52.8824	60.4703	29.5687	up	TRUE
SPAC644.14c.1	0.50153	4.46775	133.503	7.01794e-31	4.10787e-29	28.7797	28.1885	28.2781	14.4881	14.3144	14.2425	15.9128	32.3389	down	TRUE
SPAC56F8.11.1	2.19368	4.9666	132.898	9.51899e-31	5.52501e-29	21.3087	19.0527	20.9716	41.7976	45.1356	40.3597	44.2524	16.4405	up	TRUE
SPAC2E1P3.01.1	1.93152	4.1653	132.664	1.07069e-30	6.16269e-29	12.7344	11.4806	12.5952	23.9167	23.7514	24.3113	22.1169	11.8034	up	TRUE
SPAC139.05.1	4.32392	3.34824	132.329	1.26784e-30	7.23718e-29	3.98628	3.32678	2.88931	16.5467	13.7073	17.5428	17.6721	5.14478	up	TRUE
SPAC19E9.02.1	1.82832	5.7276	130.886	2.62274e-30	1.48486e-28	38.3165	35.0077	38.0308	70.9115	70.1728	64.3897	68.1868	38.1789	up	TRUE
SPAC3C7.14c.1	2.00927	7.92945	129.849	4.4212e-30	2.4827e-28	164.189	158.579	168.965	314.334	311.084	341.852	334.46	155.974	up	TRUE
SPBC725.03.1	3.01604	4.56249	128.905	7.11396e-30	3.96259e-28	11.2911	11.5294	9.14069	36.0259	34.5013	35.3188	35.3725	15.236	up	TRUE
SPCP31B10.06.1	2.2416	5.79055	128.532	8.58723e-30	4.74496e-28	30.8172	34.1975	31.0906	75.4181	74.4458	79.5791	75.9893	40.5892	up	TRUE
SPAC56E4.06c.1	2.23781	5.64291	128.327	9.52037e-30	5.21882e-28	27.8458	30.4357	28.4003	67.7809	66.3423	71.7234	69.6747	36.8555	up	TRUE
SPAC10F6.05c.1	2.42007	5.21227	127.444	1.4851e-29	8.07684e-28	20.375	20.3231	19.1374	54.3151	52.9183	51.637	50.2492	26.9792	up	TRUE
SPBC460.03.1	0.53171	5.02294	127.365	1.54554e-29	8.33988e-28	42.7875	40.8904	43.4106	22.2586	20.9136	24.8764	21.887	42.3959	down	TRUE
SPBPB2B2.06c.1	4.36715	2.56835	126.652	2.21426e-29	1.18557e-27	1.86771	2.58924	2.26225	9.34562	8.75833	11.6582	8.02703	1.92709	up	TRUE
SPAC19E9.03.1	2.0753	7.77678	124.676	5.99331e-29	3.15998e-27	148.737	145.046	149.4	307.903	284.441	295.484	295.769	126.826	up	TRUE
SPAC6F12.09.1	1.83826	5.5789	123.331	1.18023e-28	6.12923e-27	34.5951	30.9243	33.5363	62.4549	64.0095	57.896	62.8784	35.4102	up	TRUE
SPAC23E2.03c.1	3.50835	4.6796	121.522	2.93752e-28	1.51414e-26	11.7156	12.8973	10.3635	37.282	46.0426	45.857	29.4325	10.2979	up	TRUE
SPAC22A12.07c.1	1.95257	7.76933	120.996	3.82924e-28	1.95915e-26	150.478	138.353	146.74	280.268	279.202	299.348	294.86	155.371	up	TRUE
SPBC106.02c.1	3.37658	3.23629	119.989	6.36116e-28	3.23063e-26	3.9901	5.32503	4.00479	13.7672	15.8796	12.0071	16.0541	3.73373	up	TRUE
SPNCRNA.1368	11.1726	1.08374	119.464	8.28988e-28	4.17943e-26	0.301677	0.601436	0.217604	3.8011	3.10655	4.27619	3.63271	0.219326	up	TRUE
SPAC20G8.08c.1	1.74662	5.82223	118.223	1.54966e-27	7.75614e-26	38.6701	41.9163	40.6898	69.1877	71.8265	73.4797	72.7249	43.4197	up	TRUE
SPAC869.05c.1	2.33532	5.10854	117.45	2.28741e-27	1.13663e-25	20.1203	18.1735	19.6876	47.3813	49.5214	52.4673	43.0784	24.751	up	TRUE
SPBC32H8.02c.1	1.70457	6.06637	117.226	2.56184e-27	1.2639e-25	50.3857	51.1008	49.4025	84.412	85.7416	84.0498	83.2671	46.9727	up	TRUE
SPAC3A12.14.1	2.12305	7.05109	116.848	3.09897e-27	1.51805e-25	83.3253	79.9732	77.9557	185.556	172.424	181.256	181.304	98.462	up	TRUE
SPCC1259.14c.1	6.4765	1.04811	114.88	8.35975e-27	4.06625e-25	0.339583	0.781656	0.550276	3.31619	3.39692	3.41692	3.58541	0.42155	up	TRUE
SPBC1198.02.1	0.433312	5.76137	114.725	9.03846e-27	4.36564e-25	68.893	71.2284	71.1996	32.9609	31.841	35.2549	30.8238	91.3559	down	TRUE
SPAC26H5.09c.1	1.85425	6.7764	112.469	2.81984e-26	1.35254e-24	79.5049	73.4757	74.6541	141.34	140.706	134.122	153.156	79.3718	up	TRUE
SPAC56F8.16.1	1.81242	7.58871	111.72	4.11457e-26	1.95995e-24	136.931	139.135	139.945	249.87	250.663	250.425	241.025	131.197	up	TRUE
SPAC22F3.02.1	2.81945	2.16775	110.862	6.34293e-26	3.00073e-24	2.29219	2.29612	2.47624	6.43592	6.18354	6.45341	7.01028	2.05018	up	TRUE
SPAPB17E12.14c.1	1.87055	6.7981	110.45	7.80872e-26	3.66904e-24	72.0341	75.9184	76.0603	143.45	145.035	143.606	147.43	86.0564	up	TRUE
SPBC12C2.04.1	1.74829	6.42039	109.179	1.48271e-25	6.91964e-24	65.9216	64.047	60.1941	107.525	107.269	109.725	110.934	58.8363	up	TRUE
SPBP26C9.02c.1	1.98689	4.26991	108.701	1.88674e-25	8.74612e-24	12.1401	12.4088	11.9226	25.2231	26.0294	25.3555	25.3654	15.236	up	TRUE
SPNCRNA.1473	3.68437	1.91723	107.96	2.74209e-25	1.26264e-23	1.86771	1.51446	1.65083	6.18017	6.2618	5.17328	5.67244	1.14421	up	TRUE
SPAC644.13c.1	1.78957	5.01128	107.332	3.766e-25	1.72263e-23	23.4312	21.9352	22.6225	42.9925	37.6626	41.003	43.4337	24.2692	up	TRUE
SPBC36.02c.1	2.10681	5.46646	106.813	4.89119e-25	2.22259e-23	26.5461	26.674	26.2604	58.8372	59.9577	57.402	63.039	34.408	up	TRUE
SPBC1685.05.1	1.88688	4.98577	106.757	5.03363e-25	2.27237e-23	22.9706	20.6578	19.7586	41.2055	39.7328	40.887	43.2543	24.3897	up	TRUE
SPBC1773.02c.1	1.68405	4.27883	106.682	5.22579e-25	2.3438e-23	14.3049	13.9233	14.9797	24.4192	24.1877	24.4613	23.9741	14.2725	up	TRUE
SPCC4F11.04c.1	1.75865	4.48177	105.944	7.58617e-25	3.3805e-23	16.4641	16.4246	15.495	29.4551	28.2172	29.4763	26.181	16.2655	up	TRUE
SPAC8E11.10.1	0.515502	7.82262	105.508	9.45355e-25	4.18562e-23	300.998	283.692	282.628	158.373	156.054	146.289	155.136	327.424	down	TRUE
SPBC1861.02.1	0.445046	5.59298	104.711	1.41333e-24	6.21776e-23	70.5954	71.3284	71.8914	29.3511	30.2033	28.6813	30.5643	52.698	down	TRUE
SPAC23G3.03.1	1.7563	4.67572	104.348	1.69731e-24	7.4198e-23	18.9318	19.4926	18.3731	31.8555	33.8464	30.7523	33.4995	16.9824	up	TRUE
SPBC29B5.02c.1	1.65372	5.70311	102.232	4.93961e-24	2.13237e-22	38.9672	38.1546	40.4147	68.3336	65.0326	63.7399	62.2363	39.1439	up	TRUE
SPAC1F8.06.1	0.500595	4.21946	102.11	5.25132e-24	2.25285e-22	24.4964	26.1705	25.3523	13.0658	11.0753	11.7864	13.7747	22.6849	down	TRUE
SPBC1773.05c.1	3.03263	2.4517	101.517	7.08682e-24	3.02152e-22	2.71667	3.17548	2.47624	7.03434	7.69423	8.74987	8.82974	2.28841	up	TRUE
SPAPB15E9.02c.1	0.429329	3.18425	100.631	1.10803e-23	4.69517e-22	11.4609	11.9691	13.7875	5.42649	4.74751	5.71615	5.77946	13.1885	down	TRUE
SPAC13G7.02c.1	2.32067	6.84593	100.289	1.31732e-23	5.54799e-22	71.273	62.9045	71.5697	171.369	156.495	131.48	183.545	71.1024	up	TRUE
SPAC9E9.09c.1	2.27301	9.60175	99.9911	1.53083e-23	6.40813e-22	490.061	468.945	510.992	1149.31	1156.14	909.763	1101.26	428.716	up	TRUE
SPNCRNA.1087	2.09063	3.07376	99.6378	1.82978e-23	7.61344e-22	5.51823	5.52045	5.7779	11.4113	11.3521	11.5131	10.8633	4.55599	up	TRUE
SPBC19F8.06c.1	3.27222	1.87604	99.3428	2.12365e-23	8.78327e-22	1.31589	1.80758	1.89539	5.37624	5.07492	5.58842	5.94001	1.62598	up	TRUE
SPAC17H9.19c.1	2.03057	4.61605	99.2958	2.17468e-23	8.9408e-22	16.8096	17.3136	16.2124	33.5925	31.3942	29.7506	36.4682	13.9714	up	TRUE
SPBC1773.03c.1	1.85959	3.709	98.514	3.22739e-23	1.31903e-21	9.1263	9.23332	9.35469	17.3849	15.675	17.3081	17.2849	8.49122	up	TRUE
SPAC513.02.1	4.79716	1.65442	98.4218	3.38118e-23	1.37375e-21	1.10365	1.27019	1.22284	4.42158	5.32048	5.01361	5.5119	0.481771	up	TRUE
SPNCRNA.1037	3.64516	2.75153	98.3485	3.50869e-23	1.41722e-21	2.27343	3.22878	2.59642	10.2167	12.0018	8.32387	11.2311	3.45472	up	TRUE
SPAC15E1.02c.1	4.21372	2.68152	97.839	4.53831e-23	1.82245e-21	2.63177	3.12663	1.80368	9.19488	9.20852	12.7097	9.52541	2.16797	up	TRUE
SPNCRNA.1601	2.9155	2.2581	97.5959	5.13113e-23	2.0486e-21	2.75911	2.39382	2.53738	6.8836	7.44867	7.18511	6.42163	1.74642	up	TRUE
SPCC553.07c.1	1.82105	4.64446	97.4862	5.42341e-23	2.15284e-21	18.2598	19.2483	16.2508	32.6965	31.8052	30.1665	34.0801	16.9337	up	TRUE
SPAC16A10.01.1	1.71526	5.2562	97.1469	6.43697e-23	2.54058e-21	29.7984	28.8236	27.9112	47.4315	46.7384	51.5093	46.9849	25.7146	up	TRUE
SPAC6F12.13c.1	1.84474	7.60007	96.9594	7.07622e-23	2.77701e-21	139.357	140.161	133.656	252.985	251.331	231.488	270.404	132.126	up	TRUE
SPCC965.06.1	2.59974	4.04656	96.5663	8.6307e-23	3.36792e-21	9.08385	10.015	9.69097	22.1079	22.7962	28.8682	20.9773	7.5879	up	TRUE
SPCC1223.09.1	2.23867	3.47509	96.3614	9.57139e-23	3.71402e-21	6.57943	7.08376	6.90902	17.7868	15.2657	14.1467	13.86	6.62436	up	TRUE
SPAC30D11.01c.1	1.73376	4.38684	95.2609	1.66876e-22	6.43919e-21	14.5596	15.8285	15.6829	24.8212	26.2341	28.1656	26.3822	14.8747	up	TRUE
SPAC26F1.04c.1	2.32458	4.73286	95.1954	1.72493e-22	6.61893e-21	15.1115	13.7767	14.8574	36.2268	37.3252	34.6482	39.9746	20.2344	up	TRUE
SPAC1420.03.1	1.79279	7.1814	95.053	1.85353e-22	7.07312e-21	100.599	108.911	107.814	192.219	193.684	182.774	176.323	98.0792	up	TRUE
SPBC1D7.05.1	1.91237	3.37357	94.9559	1.94678e-22	7.38816e-21	6.45208	7.13262	7.09244	13.1643	13.4649	14.0509	13.1643	7.64812	up	TRUE
SPCC965.11c.1	2.85457	3.42181	94.1752	2.88803e-22	1.09003e-20	6.7181	6.02462	5.35342	15.3096	15.8761	14.7711	17.1044	3.80214	up	TRUE
SPBC15C4.06c.1	2.19111	3.72268	93.842	3.4175e-22	1.28286e-20	7.64062	9.0379	7.30644	17.5858	16.8209	19.9906	17.3919	9.09344	up	TRUE
SPAC922.07c.1	1.91565	3.34552	93.8003	3.49027e-22	1.3031e-20	7.04635	6.35096	6.97016	13.717	12.6054	13.6996	12.8968	7.28679	up	TRUE
SPBC119.05c.1	1.58348	5.47394	93.3677	4.34291e-22	1.60801e-20	33.0245	33.6601	35.3399	54.0137	55.4558	53.2018	54.8514	35.2898	up	TRUE
SPNCRNA.554	20.8014	0.237861	93.3628	4.35352e-22	1.60801e-20	0.127344	0.0977071	0.0917126	2.51226	1.47336	1.8841	2.62216	0.0602214	up	TRUE
SPAC10F6.13c.1	1.81635	7.00314	92.4092	7.0487e-22	2.58965e-20	91.5602	85.3471	87.8301	157.217	160.351	173.848	169.799	99.546	up	TRUE
SPCC794.01c.1	2.55545	3.38037	92.2023	7.82541e-22	2.85979e-20	5.77292	6.39981	4.58563	14.9731	15.3475	15.7434	13.0573	6.68458	up	TRUE
SPBC56F2.15.1	2.85167	3.65904	91.953	8.87575e-22	3.22657e-20	5.09375	5.91128	6.66445	16.4302	19.0719	20.4376	18.1411	8.49122	up	TRUE
SPAC57A10.07.1	2.30537	4.96104	91.8985	9.12404e-22	3.29946e-20	19.2714	22.8146	18.312	44.0651	43.6689	40.3963	45.2725	14.6338	up	TRUE
SPACUNK4.16c.1	1.95998	7.27665	90.1875	2.16626e-21	7.79291e-20	108.794	107.136	107.915	212.789	212.901	178.765	216.676	94.7885	up	TRUE
SPAC6F12.06.1	2.44833	6.07664	90.1007	2.26346e-21	8.10039e-20	44.2307	41.1835	42.249	97.4256	95.1957	98.8671	91.4012	28.4245	up	TRUE
SPCC663.07c.1	2.4178	2.64048	90.0701	2.29874e-21	8.18421e-20	3.35339	3.27319	4.03536	8.46613	9.37804	7.98346	9.04379	3.61329	up	TRUE
SPBC1604.01.1	1.91138	4.27351	88.9276	4.09534e-21	1.45059e-19	13.7531	13.337	13.818	23.364	26.3159	27.7824	23.546	11.8636	up	TRUE
SPBC23G7.13c.1	15.5909	-0.11314	88.5064	5.06706e-21	1.78562e-19	0.0848958	0.0977071	0.122284	1.5576	1.2278	1.78829	1.71243	0.0602214	up	TRUE
SPAC20G8.07c.1	1.82547	6.42177	87.76	7.38992e-21	2.59098e-19	54.9276	58.9662	59.3075	109.082	108.783	110.555	114.091	69.4955	up	TRUE
SPBC2F12.09c.1	5.16409	1.24288	87.3368	9.15302e-21	3.19292e-19	0.808378	1.12363	0.580847	3.6881	3.98627	3.96442	3.55822	0.42155	up	TRUE
SPCC1235.12c.1	6.69814	0.751608	87.2569	9.53018e-21	3.30779e-19	0.382031	0.488535	0.519705	3.16545	2.98765	2.3631	2.67568	0.180664	up	TRUE
SPAPB17E12.10c.1	1.72103	4.13587	86.9526	1.11155e-20	3.83872e-19	12.6919	12.8973	12.6258	22.9118	23.492	20.8847	21.1914	13.2487	up	TRUE
SPAC1F8.03c.1	4.42773	3.30965	86.8477	1.17208e-20	4.02766e-19	4.79661	3.37089	4.0965	14.9228	16.6981	13.6038	19.0508	2.04753	up	TRUE
SPNCRNA.1195	2.37902	3.1142	86.698	1.26426e-20	4.32289e-19	6.1974	4.93421	4.40221	12.6116	12.5645	11.081	12.0406	4.75749	up	TRUE
SPMIT.03.1	2.12361	8.49478	86.1281	1.68649e-20	5.73823e-19	241.147	246.661	242.733	516.973	506.305	437.877	500.512	192.889	up	TRUE
SPCC576.04.1	1.66788	4.81972	85.9744	1.82278e-20	6.17154e-19	21.8173	21.6865	20.9105	35.0172	32.9023	34.9668	38.0475	19.8731	up	TRUE
SPBC8E4.01c.1	0.259972	8.929	85.8338	1.9571e-20	6.59401e-19	668.513	657.728	678.989	183.988	181.557	257.33	181.514	1089.6	down	TRUE
SPAC20G8.03.1	2.48754	8.40635	85.7524	2.03937e-20	6.83782e-19	180.022	172.6	173.001	486.525	479.457	491.462	477.876	252.689	up	TRUE
SPAC3A12.07.1	1.69445	5.70415	85.7062	2.08754e-20	6.96553e-19	36.8023	36.4936	37.9385	66.9769	66.3832	64.2189	64.1092	43.4799	up	TRUE
SPNCRNA.725	2.37003	2.59617	85.5235	2.28959e-20	7.60297e-19	3.35339	4.15255	3.20994	8.9939	7.85794	8.62213	7.97807	3.4964	up	TRUE
SPAC3A12.04c.1	1.93326	3.95854	84.9047	3.13098e-20	1.03472e-18	10.612	11.9203	10.6692	20.6508	21.2819	19.288	20.3887	8.79233	up	TRUE
SPCC1020.01c.1	14.3111	-0.21107	84.2412	4.37952e-20	1.44045e-18	0.0848958	0.0488535	0.122284	1.35662	1.63707	1.56476	1.1773	0.120443	up	TRUE
SPAC29B12.13.1	2.46107	2.05548	83.9797	4.99879e-20	1.63633e-18	2.24974	2.39382	2.35396	5.82845	5.44326	6.09936	5.72595	2.40886	up	TRUE
SPAC26F1.07.1	2.19122	7.49856	83.8543	5.32605e-20	1.73524e-18	121.274	123.697	118.065	257.708	253.623	226.347	255.367	89.8504	up	TRUE
SPMIT.08.1	1.83431	8.70666	83.7004	5.75736e-20	1.86695e-18	298.069	301.573	308.582	566.013	553.944	499.924	542.949	270.575	up	TRUE
SPNCRNA.1023	2.79834	2.0695	83.3975	6.71053e-20	2.16587e-18	2.07995	2.05185	2.38453	5.57722	6.13902	5.58842	7.01402	2.04753	up	TRUE
SPAC22A12.14c.1	2.1075	4.84378	83.1302	7.68236e-20	2.468e-18	15.918	17.9292	17.0586	39.342	39.5762	39.7257	36.4427	23.0648	up	TRUE
SPCC757.03c.1	2.49065	3.09457	83.0801	7.87947e-20	2.51961e-18	4.1599	5.71586	5.0442	12.913	10.1908	12.2626	12.9503	4.39616	up	TRUE
SPBPB2B2.08.1	11.5848	0.101885	83.0299	8.08221e-20	2.57253e-18	0.254687	0.195414	0.0917126	1.65809	1.75985	2.1715	1.55189	0.0602214	up	TRUE
SPNCRNA.1481	3.41648	1.5924	83.0129	8.1518e-20	2.58277e-18	1.44539	0.882295	1.46899	4.27436	4.96286	4.41696	4.44526	1.44531	up	TRUE
SPNCRNA.992	2.01157	2.89695	82.954	8.39841e-20	2.64876e-18	5.30599	4.39682	5.07477	10.0993	9.90428	9.42048	10.007	4.63705	up	TRUE
SPAC10F6.12c.1	1.68202	4.80417	81.7817	1.51977e-19	4.77138e-18	18.762	19.9811	22.6225	34.3678	34.5831	35.3827	35.426	21.6195	up	TRUE
SPBPB10D8.01.1	0.503998	4.03551	81.6838	1.597e-19	4.99116e-18	20.8844	22.9612	21.0633	11.1544	10.7637	12.5181	9.09731	22.1013	down	TRUE
SPAC3H1.11.1	0.570449	6.79194	81.0343	2.21829e-19	6.90168e-18	141.949	141.616	148.757	73.6541	84.2119	86.0348	77.7504	131.726	down	TRUE
SPAC23D3.12.1	1.81653	7.87752	80.9275	2.34155e-19	7.2525e-18	168.9	160.044	164.135	302.828	321.562	317.263	271.046	174.702	up	TRUE
SPAC22A12.13.1	1.94973	3.7602	80.8122	2.48223e-19	7.65392e-18	8.53203	9.0379	8.55985	17.6863	18.3761	18.809	16.0541	10.599	up	TRUE
SPNCRNA.1633	3.15273	1.75825	80.7195	2.60142e-19	7.98577e-18	1.57057	1.46561	1.52854	5.12502	5.8116	4.50267	4.54865	1.80664	up	TRUE
SPBC23E6.03c.1	1.87586	3.77939	80.5938	2.77226e-19	8.47255e-18	10.4422	8.64707	10.0884	17.4351	18.9082	17.2443	17.713	8.55144	up	TRUE
SPAC14C4.01c.1	1.79165	4.19065	80.3302	3.16792e-19	9.63913e-18	13.7107	13.7767	13.5123	22.8113	24.1877	23.184	23.2249	10.8399	up	TRUE
SPAPB24D3.10c.1	1.91396	4.24739	80.2845	3.24199e-19	9.82123e-18	12.5221	12.8485	11.8004	23.0626	25.8657	23.3436	26.9708	14.9349	up	TRUE
SPAC1039.07c.1	1.77311	3.54287	79.6701	4.42455e-19	1.33451e-17	8.27734	8.84249	8.04014	15.7268	14.1607	15.0408	14.1811	8.25034	up	TRUE
SPBP8B7.18c.1	0.607639	3.8699	77.8921	1.08827e-18	3.26812e-17	17.531	17.7338	18.8928	11.0037	10.9274	11.3046	10.7027	18.1869	down	TRUE
SPAC3H5.05c.1	0.607318	6.12437	77.7477	1.17079e-18	3.50072e-17	92.5751	84.327	88.3724	49.2931	52.2505	53.817	55.3131	81.4397	down	TRUE
SPAC14C4.09.1	0.640847	5.749	77.5971	1.26356e-18	3.76182e-17	63.9196	65.1582	66.6282	43.7559	39.0438	42.1249	42.9467	66.0487	down	TRUE
SPAC27F1.05c.1	2.09207	2.92703	77.4516	1.36016e-18	4.03202e-17	5.30599	4.98306	4.79963	10.1998	11.2549	9.80368	9.41839	4.27572	up	TRUE
SPAC3A12.18.1	2.81265	8.16609	77.3121	1.45972e-18	4.30866e-17	135.451	127.703	130.905	418.392	411.478	444.806	419.814	208.667	up	TRUE
SPAC3A12.05c.1	1.67655	6.42162	76.8993	1.79905e-18	5.28767e-17	63.3747	61.4577	60.836	108.881	100.844	107.298	112.004	70.4591	up	TRUE
SPAC22A12.06c.1	1.59514	5.97008	75.9216	2.95158e-18	8.63837e-17	47.7539	46.704	46.4066	77.9304	73.0952	77.7908	78.879	52.2722	up	TRUE
SPAC6F12.17.1	2.00072	6.24757	75.8968	2.98888e-18	8.71064e-17	47.2445	47.3879	45.6423	100.892	105.673	95.6737	102.425	62.3292	up	TRUE
SPAC6F12.11c.1	2.00548	5.08697	75.8503	3.06012e-18	8.88078e-17	24.3227	22.4726	25.5573	47.2365	44.9473	43.7493	45.2251	17.5244	up	TRUE
SPAC11D3.19.1	2.20983	2.66408	75.8179	3.11075e-18	8.98995e-17	4.1599	3.4686	4.12707	8.54169	8.96296	9.22888	7.59893	3.73373	up	TRUE
SPAC20G8.02.1	2.04884	5.20956	75.5248	3.60841e-18	1.03847e-16	21.1815	23.8405	21.6136	48.6877	50.5446	50.2958	48.6973	30.5323	up	TRUE
SPBC1306.01c.1	0.574914	6.11106	75.463	3.72327e-18	1.06708e-16	85.7023	84.5166	84.8648	46.3261	48.1299	55.7245	51.266	95.8725	down	TRUE
SPAC3A12.11c.1	2.19968	4.09516	74.4621	6.18131e-18	1.76423e-16	10.2724	12.4088	11.4947	23.565	25.6611	21.8747	22.4757	8.12989	up	TRUE
SPBC30B4.09.1	1.75411	5.16214	74.4156	6.32872e-18	1.79887e-16	25.9781	29.9472	23.5396	46.1251	45.3469	43.0149	47.52	24.3295	up	TRUE
SPAC328.03.1	1.81017	7.30903	74.1398	7.27752e-18	2.06008e-16	114.1	108.65	102.688	209.472	203.12	188.697	215.392	125.923	up	TRUE
SPAC22G7.11c.1	3.97296	1.07875	73.8463	8.44429e-18	2.3806e-16	0.721615	0.928217	0.886555	2.71324	3.23321	3.38499	3.58541	0.662436	up	TRUE
SPBP4G3.03.1	5.98822	0.641133	73.6074	9.53089e-18	2.67601e-16	0.382031	0.390828	0.489134	1.95957	2.61931	3.03371	2.32966	0.361329	up	TRUE
SPCC1235.14.1	3.93769	8.7807	72.9425	1.33483e-17	3.73267e-16	154.683	145.825	134.91	740.287	731.807	684.008	649.04	277.192	up	TRUE
SPNCRNA.1211	4.98987	0.532278	72.5257	1.64867e-17	4.59168e-16	0.339583	0.488535	0.489134	2.61275	2.00541	2.2673	2.19406	0.481771	up	TRUE
SPAC22A12.12c.1	1.70976	5.05479	72.2219	1.92305e-17	5.33434e-16	24.5773	22.1306	23.081	43.5124	41.336	41.961	40.3492	28.3041	up	TRUE
SPAC56F8.10.1	1.7599	6.72715	72.0178	2.13261e-17	5.89196e-16	75.5148	69.4209	73.4618	133.15	136.327	136.932	133.409	88.6459	up	TRUE
SPAC9.02c.1	1.91708	5.61071	71.8817	2.28488e-17	6.28752e-16	36.9721	36.2005	33.1083	68.1828	64.255	58.3112	65.8752	27.2803	up	TRUE
SPBPB21E7.07.1	1.88362	4.9913	71.7883	2.39573e-17	6.56639e-16	24.7896	22.8146	22.7753	41.4021	40.3129	41.7375	42.4363	17.3438	up	TRUE
SPACUNK4.10.1	1.97568	6.87768	71.7784	2.40777e-17	6.57331e-16	84.4289	82.8556	86.1182	154.504	159.328	156.603	153.798	62.2087	up	TRUE
SPBC359.05.1	1.53142	5.88365	71.5026	2.76895e-17	7.52958e-16	48.8576	44.7498	44.7558	69.9916	72.7269	72.0423	70.4234	48.0567	up	TRUE
SPAC10F6.07c.1	2.02828	3.4131	71.1613	3.29177e-17	8.91618e-16	6.79167	6.74179	6.17532	14.0184	13.6695	15.3602	13.3249	8.431	up	TRUE
SPNCRNA.719	4.62535	0.823098	70.8979	3.76195e-17	1.01104e-15	0.764062	0.439682	0.641988	2.663	2.57839	2.58664	3.31784	0.481771	up	TRUE
SPAPB17E12.06.1	2.0906	3.08596	70.7175	4.12226e-17	1.10345e-15	4.83906	6.10669	5.62504	10.6017	11.6641	10.5062	12.7897	5.11882	up	TRUE
SPBC1703.13c.1	0.543889	7.35138	70.7101	4.13773e-17	1.10345e-15	207.443	206.65	205.283	108.731	106.901	133.611	110.559	226.613	down	TRUE
SPCPB16A4.07.1	2.12711	3.92925	70.1206	5.57874e-17	1.48201e-15	9.46589	10.3569	10.1801	22.5601	22.0186	16.6375	21.4054	8.61166	up	TRUE
SPAC10F6.06.1	3.27822	7.60019	69.3696	8.1637e-17	2.16041e-15	104.634	104.156	99.9973	296.397	281.044	316.592	294.806	53.6573	up	TRUE
SPAC823.03.1	1.61793	5.31784	69.1627	9.06659e-17	2.39019e-15	32.5576	31.364	30.5403	49.994	51.8133	48.4755	46.5568	26.9792	up	TRUE
SPNCRNA.1189	4.03886	1.34323	68.9589	1.00537e-16	2.64033e-15	1.41959	0.619756	0.904103	3.81291	3.6115	4.24397	3.99645	0.893505	up	TRUE
SPBPB10D8.07c.1	0.593028	7.37604	68.8481	1.06349e-16	2.7824e-15	216.619	204.471	224.608	122.694	124.188	122.652	125.028	187.889	down	TRUE
SPBPB21E7.11.1	4.56774	0.546805	68.6838	1.15585e-16	3.01262e-15	0.382031	0.586242	0.580847	2.36153	2.37375	2.23537	2.03352	0.361329	up	TRUE
SPAC16E8.16.1	1.73421	4.97953	68.4413	1.30712e-16	3.39409e-15	19.9505	22.668	23.2033	38.9401	41.6225	38.0013	40.9914	26.377	up	TRUE
SPCC1223.08c.1	0.617416	7.57443	68.4323	1.31306e-16	3.39674e-15	224.38	232.787	241.907	149.429	144.103	149.259	138.975	243.355	down	TRUE
SPCPB16A4.06c.1	3.74047	2.91641	67.9427	1.6832e-16	4.33802e-15	1.91016	3.02892	3.05709	10.9535	11.173	13.3483	11.4519	4.69727	up	TRUE
SPNCRNA.1653	3.11426	2.01921	67.2255	2.4216e-16	6.21784e-15	1.65547	1.70987	1.71197	6.07968	5.72975	5.36488	6.90325	2.77019	up	TRUE
SPBP23A10.11c.1	0.544374	8.54315	67.0934	2.5894e-16	6.62406e-15	464.805	453.898	462.415	257.758	260.581	287.245	245.948	551.086	down	TRUE
SPAC3A12.03c.1	1.68324	4.65324	67.0261	2.67934e-16	6.82886e-15	17.4885	17.343	18.6482	32.0565	29.3854	32.796	31.466	21.4388	up	TRUE
SPCC338.12.1	2.80614	5.17744	66.8035	2.99967e-16	7.61719e-15	15.918	18.8575	14.3989	53.0087	52.3453	50.8386	56.6709	26.9792	up	TRUE
SPBC428.10.1	1.78747	4.89499	66.7192	3.13064e-16	7.92064e-15	21.8607	21.7398	23.4479	35.4316	37.7206	41.6622	37.3862	17.8255	up	TRUE
SPAC56E4.03.1	1.83674	8.05399	66.4318	3.62205e-16	9.13048e-15	180.573	176.019	173.367	341.869	328.396	358.298	347.41	219.507	up	TRUE
SPAC4C5.04.1	1.638	3.96356	66.1228	4.23687e-16	1.06415e-14	11.6173	12.4713	12.2967	19.2281	20.1337	18.9585	18.8238	10.4794	up	TRUE
SPBC119.03.1	2.45473	5.09513	65.748	5.12424e-16	1.28236e-14	16.8943	16.3659	18.3731	48.8886	47.0249	49.5932	48.1622	27.5212	up	TRUE
SPNCRNA.735	4.45371	0.799902	65.4937	5.82989e-16	1.45368e-14	0.679167	0.635096	0.70313	2.61275	3.11043	2.68244	2.3546	0.301107	up	TRUE
SPAC3C7.13c.1	1.58221	4.43355	65.3859	6.15787e-16	1.52994e-14	17.2763	16.7079	16.6611	24.4694	28.0758	27.3673	25.4725	16.0189	up	TRUE
SPNCRNA.679	2.81801	1.78004	65.183	6.82565e-16	1.68978e-14	1.91016	1.51446	1.71197	5.72796	5.07492	4.85394	4.06703	1.86686	up	TRUE
SPBC56F2.06.1	8.39425	4.20269	65.0932	7.14379e-16	1.76222e-14	4.88151	5.96013	3.48508	33.0614	34.3785	28.485	35.1049	1.20443	up	TRUE
SPBC3H7.13.1	1.53044	4.36722	65.0776	7.20044e-16	1.76987e-14	16.0878	16.9033	16.7223	23.8665	24.7607	25.2916	25.5795	15.1156	up	TRUE
SPAC5H10.03.1	0.617797	7.58583	65.0238	7.39971e-16	1.8124e-14	245.213	233.164	249.459	144.565	142.543	149.662	149.96	221.632	down	TRUE
SPAC22A12.09c.1	1.80575	4.69254	64.8886	7.92534e-16	1.93429e-14	19.7383	20.0788	18.6482	31.8555	35.5654	33.3389	31.9476	14.8145	up	TRUE
SPAC22A12.10.1	1.67728	6.4032	64.685	8.78828e-16	2.13735e-14	65.6905	60.7784	57.2967	106.71	101.632	114.158	100.99	69.106	up	TRUE
SPCC16A11.15c.1	2.08668	3.73476	64.3372	1.04846e-15	2.54096e-14	7.00391	8.79364	7.91786	18.7415	17.1892	17.372	18.1411	10.7796	up	TRUE
SPCC794.02.1	1.66595	3.77253	64.2107	1.11802e-15	2.70006e-14	10.3409	10.4766	9.7828	18.2124	17.0576	15.6602	17.0224	10.1318	up	TRUE
SPBC354.11c.1	3.13748	2.12898	64.1408	1.15838e-15	2.78778e-14	2.58932	2.34497	1.98711	6.53188	6.99848	5.55649	7.01028	1.26465	up	TRUE
SPBC2D10.05.1	1.81246	3.65341	63.9579	1.27105e-15	3.04831e-14	8.37718	10.2	8.95626	16.3298	16.3806	14.8669	16.9571	7.90545	up	TRUE
SPAC1782.11.1	0.653558	6.90375	63.9331	1.28719e-15	3.07635e-14	146.53	144.362	141.543	95.2148	95.3184	90.0853	97.8228	146.459	down	TRUE
SPAC57A10.14.1	1.97832	3.81367	63.4677	1.63021e-15	3.88272e-14	9.89036	9.52644	10.6998	18.6912	19.2356	17.9468	18.5157	7.10613	up	TRUE
SPAC4H3.03c.1	4.58279	3.04646	62.9031	2.17134e-15	5.1361e-14	2.33464	3.12663	1.71197	11.8076	13.0966	15.456	13.1108	4.69727	up	TRUE
SPAC22E12.03c.1	1.75572	4.24329	62.0214	3.39748e-15	7.98177e-14	12.9042	12.9462	12.5952	23.9167	24.1468	24.621	23.1714	16.5609	up	TRUE
SPAC15A10.03c.1	1.58396	5.01121	61.8921	3.62794e-15	8.46559e-14	25.9357	25.3061	24.3038	42.4572	36.7932	36.9155	41.7406	23.9079	up	TRUE
SPCC16A11.01.1	1.61854	5.97381	61.854	3.69895e-15	8.60223e-14	48.051	52.4198	49.4943	79.3373	77.2288	76.3218	77.5947	41.5528	up	TRUE
SPAC1B3.16c.1	0.287393	8.32569	61.8414	3.72259e-15	8.62817e-14	442.964	390.4	386.735	145.774	139.214	151.585	136.369	773.842	down	TRUE
SPBC1289.16c.1	3.38266	2.22243	61.6686	4.06414e-15	9.3883e-14	1.82526	1.80758	2.07882	6.28066	6.83477	9.22888	5.61892	2.64974	up	TRUE
SPBC2A9.02.1	1.95053	5.56008	61.5627	4.28876e-15	9.87415e-14	29.8222	29.6922	28.3392	57.8022	62.0751	67.4762	61.4306	40.1075	up	TRUE
SPNCRNA.609	2.66282	4.27692	61.2062	5.13999e-15	1.17946e-13	12.1826	11.0898	12.0182	29.5945	26.9786	24.9781	30.8341	6.62436	up	TRUE
SPAC977.14c.1	1.54225	7.24925	61.0228	5.6419e-15	1.29035e-13	116.659	123.24	121.345	185.243	186.88	176.567	189.331	117.147	up	TRUE
SPBC1A4.01.1	2.90862	1.83179	60.6471	6.82816e-15	1.5565e-13	1.61302	2.14956	2.01768	5.62747	5.44326	4.50267	5.19082	1.20443	up	TRUE
SPAC22F3.09c.1	1.59331	4.03173	60.6315	6.88232e-15	1.55856e-13	12.8617	13.4347	12.1978	20.4498	20.6271	20.246	18.5692	11.683	up	TRUE
SPCC320.03.1	1.58297	7.56726	60.6323	6.87967e-15	1.55856e-13	144.196	152.325	137.172	234.746	228.453	236.917	229.145	153.625	up	TRUE
SPAC15A10.05c.1	2.58222	1.84289	60.6072	6.96775e-15	1.57275e-13	1.99505	1.95414	2.04825	4.42158	4.66565	5.14135	5.99352	1.74642	up	TRUE
SPBC19F8.01c.1	1.82418	3.10738	60.2529	8.34199e-15	1.87681e-13	6.45208	6.39981	5.88596	11.5865	11.6641	10.7803	10.0359	5.35971	up	TRUE
SPNCRNA.722	2.1327	2.65316	59.419	1.2743e-14	2.85765e-13	3.73431	4.17238	3.48374	9.19026	7.61762	7.97509	9.02276	4.58472	up	TRUE
SPAC56E4.05.1	1.73892	4.67638	59.3983	1.28782e-14	2.87863e-13	19.5685	19.5307	20.0239	33.3629	32.9347	30.2733	33.0714	14.9951	up	TRUE
SPCC736.13.1	1.8585	4.92244	59.1584	1.45478e-14	3.24135e-13	21.1815	23.5474	22.1333	34.9707	36.7522	42.4401	43.1319	17.5847	up	TRUE
SPCC4G3.03.1	2.93201	3.10084	59.0628	1.52722e-14	3.39181e-13	2.97135	4.25026	4.00479	14.0184	11.5413	13.1887	11.8265	6.20281	up	TRUE
SPAC22F8.05.1	2.70898	6.40676	58.9957	1.58017e-14	3.48697e-13	41.1291	39.8629	35.7068	122.597	118.195	126.457	127.896	66.364	up	TRUE
SPAC1420.04c.1	1.71338	5.30167	58.6497	1.88399e-14	4.12706e-13	29.4092	32.0122	29.1446	44.8422	47.3204	54.7097	51.884	25.3557	up	TRUE
SPAC4H3.04c.1	2.62564	1.76685	58.6453	1.88816e-14	4.12706e-13	1.31589	2.00299	1.83425	4.42158	4.91121	4.98168	4.81622	2.22819	up	TRUE
SPAC56E4.02c.1	1.90976	3.61506	58.6368	1.89636e-14	4.1319e-13	7.04635	9.08676	7.765	15.1741	16.8618	16.5417	15.0908	9.75587	up	TRUE
SPCC18.01c.1	0.638696	7.90193	58.4318	2.10467e-14	4.57136e-13	296.117	276.413	289.323	185.254	183.352	185.823	191.097	305.443	down	TRUE
SPAC57A10.04.1	4.66502	1.39817	58.2977	2.25305e-14	4.87832e-13	1.10365	1.3679	0.550276	4.42158	4.1336	3.70432	4.60217	0.602214	up	TRUE
SPBC1861.01c.1	0.533941	5.43202	58.1092	2.47963e-14	5.35213e-13	59.3846	56.6212	63.2206	32.2072	31.7592	28.5169	27.5595	45.2263	down	TRUE
SPCC290.04.1	1.53882	5.67254	58.0666	2.53387e-14	5.45217e-13	40.5063	36.4405	40.3736	63.9387	58.3118	63.6581	60.9131	43.1767	up	TRUE
SPBC8E4.12c.1	0.416271	2.52013	57.3601	3.629e-14	7.78431e-13	8.27734	7.52344	8.62099	3.91913	3.31507	3.67239	2.30108	7.46746	down	TRUE
SPBC1D7.04.1	0.652402	6.20898	55.9808	7.31815e-14	1.56491e-12	84.6411	90.4279	84.8953	58.787	60.3261	57.6086	56.5638	98.0405	down	TRUE
SPAC3A12.13c.1	1.72048	6.56344	55.8828	7.69236e-14	1.63985e-12	67.4073	66.0011	62.334	123.352	118.442	113.557	122.6	82.3829	up	TRUE
SPBC11G11.01.1	1.51998	4.19615	55.648	8.668e-14	1.84215e-12	14.4747	14.5095	15.316	22.0577	21.2001	21.8427	23.1179	13.3692	up	TRUE
SPNCRNA.1542	4.5519	0.655989	55.3373	1.01525e-13	2.15102e-12	0.679167	0.635096	0.519705	2.16055	2.08727	2.71438	2.78271	0.240886	up	TRUE
SPBC32F12.03c.1	2.09481	5.99592	55.0172	1.19481e-13	2.52371e-12	44.6128	47.0459	43.2272	80.3924	85.8234	94.3325	84.4979	29.6289	up	TRUE
SPCC569.07.1	1.64693	4.39552	54.8528	1.29904e-13	2.7355e-12	15.7906	14.8515	14.7046	28.4388	24.7198	25.4513	25.633	18.1869	up	TRUE
SPAC3A12.19.1	2.03579	3.71704	54.8367	1.3097e-13	2.74957e-12	8.31304	7.35353	7.6743	17.0624	17.3717	18.3793	17.0945	11.3027	up	TRUE
SPCC1682.01.1	0.641275	5.55317	54.8257	1.31709e-13	2.7567e-12	55.9888	58.8196	53.3768	35.7746	33.1098	38.3525	39.2254	60.4623	down	TRUE
SPAC15A10.09c.1	1.78021	5.07732	54.5401	1.52305e-13	3.16859e-12	27.4638	25.7947	24.2733	43.8641	40.5175	45.2502	42.9179	19.1504	up	TRUE
SPAC22A12.15c.1	1.98458	10.2499	54.4103	1.62707e-13	3.37483e-12	759.945	715.9	762.682	1623.93	1617.75	1551.5	1683.75	1025.33	up	TRUE
SPAC20G8.06.1	1.55669	8.24037	53.7327	2.2971e-13	4.75033e-12	233.336	228.635	230.26	365.685	369.241	377.17	360.36	253.894	up	TRUE
SPAC18G6.01c.1	1.70093	3.26552	52.2988	4.76668e-13	9.74066e-12	6.57943	6.83949	6.81731	12.8125	11.4595	12.0391	11.6124	8.12989	up	TRUE
SPBP4H10.14c.1	0.608592	5.59436	52.2752	4.82439e-13	9.81363e-12	57.899	55.8884	55.2721	36.6288	36.2611	36.8836	36.1217	71.1215	down	TRUE
SPCC330.01c.1	1.63217	5.02648	52.2726	4.8308e-13	9.81363e-12	26.2328	25.5504	25.9547	42.3065	42.482	37.1071	39.5465	20.7764	up	TRUE
SPAC29A4.17c.1	2.44279	1.67298	52.2583	4.86602e-13	9.85618e-12	2.1224	1.90529	1.6814	4.06987	4.1336	4.75814	4.60217	1.44531	up	TRUE
SPBC4F6.17c.1	1.69089	6.44483	52.0478	5.4167e-13	1.09395e-11	68.7232	60.5784	66.4611	118.629	111.157	91.9694	115.964	62.811	up	TRUE
SPAC630.05.1	1.56887	4.95899	52.0053	5.53519e-13	1.11462e-11	22.1578	25.3061	22.1639	36.8298	38.1437	39.1509	37.1384	27.2803	up	TRUE
SPCC1393.07c.1	2.47976	1.90288	51.2903	7.96685e-13	1.59038e-11	1.99505	2.58924	1.98711	5.18144	5.93438	5.26908	4.3346	1.80664	up	TRUE
SPNCRNA.606	7.76288	-0.430883	51.1609	8.50948e-13	1.6938e-11	0.0899471	0.20284	0.198099	1.47626	1.02759	1.04494	1.16718	0.0611248	up	TRUE
SPAC683.02c.1	0.649683	4.53696	50.9815	9.32406e-13	1.85061e-11	26.6573	30.0449	26.9941	18.9927	18.2533	16.5098	19.2649	28.4847	down	TRUE
SPBC609.04.1	2.05561	4.32027	50.9253	9.59492e-13	1.89891e-11	11.861	11.2206	12.6869	25.6218	29.8356	22.6619	28.9508	16.4405	up	TRUE
SPAC1565.04c.1	1.97241	2.70208	50.7145	1.06828e-12	2.10817e-11	3.9901	4.25026	3.94364	8.79292	8.96296	7.60025	8.72271	5.23926	up	TRUE
SPCC569.03.1	1.84871	2.83021	50.124	1.4433e-12	2.84013e-11	4.7512	5.91079	4.4926	9.30075	8.6121	9.1067	9.43374	4.617	up	TRUE
SPNCRNA.990	3.46092	0.957876	49.8517	1.65819e-12	3.25372e-11	1.10365	0.732803	0.825414	2.81373	3.19229	2.42697	3.1573	0.602214	up	TRUE
SPCC16A11.08.1	1.97411	3.17363	49.7799	1.71995e-12	3.36536e-11	6.07005	7.18147	4.79963	10.9535	11.8278	12.5819	11.9335	6.14259	up	TRUE
SPAC25G10.05c.1	0.583748	7.5491	49.6647	1.82396e-12	3.55879e-11	223.743	220.036	219.529	135.411	135.181	142.01	139.349	282.619	down	TRUE
SPAC4D7.02c.1	1.92696	4.45743	49.4972	1.98658e-12	3.86516e-11	14.0078	13.8744	12.8092	26.9817	28.1576	31.1035	28.7903	19.3913	up	TRUE
SPCC663.09c.1	1.50014	5.27819	49.435	2.05057e-12	3.97845e-11	30.0956	30.9243	34.484	45.3715	47.5511	45.825	47.306	28.0632	up	TRUE
SPAC22F8.02c.1	1.6	4.21948	49.0739	2.46493e-12	4.76899e-11	15.3237	15.1446	12.2589	22.6104	23.492	22.9604	22.0476	14.5134	up	TRUE
SPCPB1C11.02.1	3.05881	4.23369	48.9243	2.66037e-12	5.13274e-11	8.44714	8.69593	5.83904	27.7856	28.1167	29.1875	27.72	14.152	up	TRUE
SPAC22A12.03c.1	1.62984	4.54406	48.8565	2.75387e-12	5.29832e-11	17.7432	16.7568	15.7134	29.5442	27.953	30.0497	27.4525	20.7764	up	TRUE
SPAC4C5.03.1	2.22244	5.80758	48.7579	2.89597e-12	5.55624e-11	28.6669	30.2557	32.0018	71.9214	74.6066	84.0045	77.8427	48.1082	up	TRUE
SPCC1183.09c.1	1.50236	4.9785	48.7421	2.91937e-12	5.58563e-11	25.1292	24.4756	23.5396	36.6288	35.197	39.566	39.4395	27.5814	up	TRUE
SPBC119.04.1	5.15694	-0.0713795	48.6844	3.00641e-12	5.73626e-11	0.339583	0.390828	0.275138	1.25613	1.43244	1.50089	1.60541	0.0602214	up	TRUE
SPAC750.01.1	0.37843	1.87986	48.6439	3.06922e-12	5.83998e-11	4.48755	4.56126	6.28812	2.17185	2.24307	1.68713	1.81957	5.46341	down	TRUE
SPAC6F12.08c.1	2.23369	4.74031	48.393	3.48808e-12	6.61874e-11	18.2102	18.3689	18.5871	36.88	37.3252	35.8617	37.1919	10.4785	up	TRUE
SPNCRNA.779	0.27722	1.14938	48.304	3.65015e-12	6.90729e-11	3.37788	2.98935	3.93725	0.689063	0.649508	1.14962	1.1773	2.95085	down	TRUE
SPAC1142.05.1	0.492549	6.30095	48.0949	4.06073e-12	7.64236e-11	98.5641	94.9713	98.1325	59.5909	55.2921	51.3496	41.6871	130.801	down	TRUE
SPNCRNA.1160	6.81104	-0.28305	47.925	4.42829e-12	8.28894e-11	0.21224	0.244268	0.152854	0.95466	1.59614	1.37315	1.12378	0.120443	up	TRUE
SPNCRNA.1579	2.82978	1.16895	47.8509	4.59886e-12	8.58495e-11	1.10365	1.07478	1.00884	3.01472	3.23321	2.84358	3.74595	1.38509	up	TRUE
SPCC613.01.1	0.664761	5.33496	47.7672	4.79967e-12	8.93566e-11	49.6248	43.0155	50.5342	33.9947	30.6596	30.9936	33.1778	50.2809	down	TRUE
SPCP20C8.03.1	0.0866796	-1.08407	47.7252	4.90354e-12	9.1045e-11	0.734519	0.732803	0.740549	0.11265	0.0425229	0.0332112	0.0568314	0.643707	down	TRUE
SPAPB8E5.10.1	4.4913	0.097316	47.5643	5.32282e-12	9.85649e-11	0.339583	0.390828	0.33628	1.35662	1.88263	1.40509	1.81946	0.361329	up	TRUE
SPBC106.14c.1	0.651202	6.3219	47.2787	6.15783e-12	1.13502e-10	92.112	90.3302	96.4511	62.2036	60.9809	67.2207	61.5941	108.519	down	TRUE
SPBC30D10.14.1	1.56559	4.63582	47.2772	6.16234e-12	1.13502e-10	19.9505	18.6132	17.2725	29.293	31.0225	28.485	32.0546	21.6195	up	TRUE
SPBC1677.03c.1	0.610835	7.17546	46.9687	7.21294e-12	1.32499e-10	167.287	163.659	176.18	110.891	109.152	110.14	108.044	210.594	down	TRUE
SPAC9.03c.1	1.69579	8.21569	46.8284	7.74835e-12	1.41957e-10	206.212	207.139	205.069	367.594	374.398	378.799	374.648	263.77	up	TRUE
SPAPB17E12.07c.1	1.75845	3.77529	46.8018	7.85393e-12	1.43511e-10	10.0177	10.992	10.3635	15.777	17.885	17.0207	18.7833	7.88901	up	TRUE
SPAC3A12.02.1	2.42665	3.49347	46.6498	8.48762e-12	1.54681e-10	6.91901	7.96313	7.15359	16.179	16.2889	15.2324	15.626	3.85417	up	TRUE
SPCC794.12c.1	0.53071	9.49371	46.6254	8.59396e-12	1.5609e-10	886.861	874.575	890.863	463.459	448.762	588.155	498.906	1115.36	down	TRUE
SPNCRNA.928	5.64271	1.23705	46.6217	8.61017e-12	1.5609e-10	0.442265	1.14874	0.570025	4.31913	2.9153	3.06935	5.37233	0.617992	up	TRUE
SPBC13E7.09.1	1.59314	4.29835	46.5312	9.01694e-12	1.63037e-10	15.5784	16.6591	15.6217	24.5699	23.8194	23.9931	24.0084	12.3454	up	TRUE
SPNCRNA.1121	6.40471	-0.27657	46.4812	9.2502e-12	1.66818e-10	0.254687	0.0977071	0.152854	1.30638	1.55522	1.24542	0.963244	0.301107	up	TRUE
SPAC14C4.07.1	1.53154	5.46757	46.4139	9.57343e-12	1.72197e-10	33.8734	32.5365	33.5057	54.9683	50.4627	56.459	51.6406	39.8666	up	TRUE
SPCC965.13.1	0.657511	6.83912	46.2605	1.0353e-11	1.85735e-10	134.881	130.748	134.85	88.4805	85.5703	95.8394	93.1036	151.918	down	TRUE
SPNCRNA.1294	3.73998	0.461184	46.1864	1.07518e-11	1.92391e-10	0.382031	0.732803	0.641988	2.06006	1.92356	1.91603	2.30108	0.361329	up	TRUE
SPBC216.04c.1	1.77338	4.05332	45.9708	1.2003e-11	2.13673e-10	13.8805	12.7508	11.4641	21.706	20.3815	22.1621	20.2281	9.39454	up	TRUE
SPAC513.06c.1	1.70462	4.31641	45.853	1.27466e-11	2.26325e-10	14.0078	13.1416	13.6958	24.1177	24.3514	26.8244	24.5092	18.0664	up	TRUE
SPBC1105.14.1	2.11028	5.27639	45.8361	1.2857e-11	2.277e-10	27.3789	30.9731	23.6313	53.3576	54.6372	48.8569	53.0855	17.3438	up	TRUE
SPAC3A11.06.1	1.58435	4.03862	45.8013	1.30878e-11	2.31195e-10	13.7107	13.2393	12.4118	20.902	20.668	18.3619	20.3887	11.0807	up	TRUE
SPAC1565.02c.1	2.10414	4.18724	45.7961	1.31227e-11	2.3122e-10	13.074	13.6301	12.1061	24.9719	24.5151	23.631	25.2584	7.70834	up	TRUE
SPBC776.05.1	1.55925	3.34483	45.3341	1.66135e-11	2.90504e-10	7.25859	8.35395	7.91786	11.7574	12.7692	12.4861	11.987	8.00945	up	TRUE
SPAC5H10.02c.1	4.71118	0.366176	45.0324	1.93806e-11	3.35493e-10	0.594271	0.390828	0.489134	2.36153	2.00541	1.62863	2.03352	0.120443	up	TRUE
SPCC584.16c.1	2.24201	3.28279	44.9897	1.98076e-11	3.42028e-10	7.13125	6.05784	6.63388	14.0184	13.2193	13.2525	12.8968	3.73373	up	TRUE
SPCC1322.14c.1	0.595659	7.08916	44.9725	1.99819e-11	3.44176e-10	161.387	157.846	160.497	98.3802	98.4289	110.874	98.572	202.826	down	TRUE
SPAC11D3.01c.1	3.15671	3.07479	44.8667	2.10914e-11	3.62385e-10	5.30599	4.59223	4.03536	13.6165	12.4417	10.8894	13.8065	1.98731	up	TRUE
SPAC2F7.06c.1	3.50463	0.460533	44.8576	2.119e-11	3.63175e-10	0.466927	0.586242	0.580847	1.75858	2.16912	1.78829	2.3546	0.662436	up	TRUE
SPAC18B11.04.1	1.50658	4.96808	44.3467	2.75078e-11	4.68491e-10	24.45	23.9871	23.2644	37.5835	39.9036	37.618	34.7303	28.1836	up	TRUE
SPBC365.12c.1	2.28483	6.2807	44.3445	2.75383e-11	4.68491e-10	39.901	46.8348	36.1844	106.168	110.093	110.076	105.679	66.4845	up	TRUE
SPNCRNA.728	3.76061	1.6146	43.9537	3.36232e-11	5.66427e-10	1.57057	1.66102	1.22284	4.47183	4.54287	5.01361	4.70919	0.431487	up	TRUE
SPAC8C9.16c.1	1.75009	3.53399	43.8465	3.55172e-11	5.9543e-10	9.76302	8.84249	7.91786	14.5711	15.634	14.3064	14.0206	6.80502	up	TRUE
SPAC644.15.1	0.544027	6.50795	43.7878	3.65973e-11	6.12052e-10	104.846	114.757	104.435	58.2421	65.1145	70.6057	62.2363	147.482	down	TRUE
SPCC1235.17.1	1.83005	3.27553	43.5763	4.07758e-11	6.80285e-10	7.51328	7.03491	6.84788	13.6667	12.7282	12.7735	10.4351	5.60059	up	TRUE
SPAC3G6.07.1	8.61701	-0.577724	43.1995	4.94326e-11	8.18779e-10	0.169792	0.146561	0.0917126	0.904415	0.859462	0.958015	1.55189	0.0602214	up	TRUE
SPAPB17E12.11.1	1.79446	6.61592	43.0515	5.33176e-11	8.81017e-10	65.0727	62.8745	62.9454	125.462	124.049	127.895	125.864	89.9106	up	TRUE
SPNCRNA.1003	3.05931	0.882304	43.0462	5.34629e-11	8.81308e-10	0.933854	0.683949	0.825414	2.71324	2.16912	3.03371	2.62216	1.02376	up	TRUE
SPCC794.03.1	2.66796	2.5367	42.9917	5.49734e-11	9.04051e-10	2.67422	2.63809	2.50681	8.18998	8.26721	9.06921	7.59893	4.81771	up	TRUE
SPBC17D1.05.1	0.645721	7.33238	42.8943	5.77776e-11	9.4791e-10	188.165	182.556	188.432	125.402	126.28	125.115	128.79	224.084	down	TRUE
SPAC23D3.11.1	1.65031	3.1837	42.8593	5.88228e-11	9.62771e-10	7.29722	6.76592	6.41402	12.2031	10.0445	11.4695	11.1124	6.69397	up	TRUE
SPAC16C9.02c.1	0.591338	5.73124	42.8161	6.01358e-11	9.81934e-10	60.3185	61.5554	62.7009	38.5884	41.7453	38.8635	38.4227	82.3829	down	TRUE
SPCC285.07c.1	2.79226	1.45382	42.6292	6.61634e-11	1.07781e-09	1.22725	1.22036	1.20397	3.51958	4.31061	4.232	3.42251	2.04295	up	TRUE
SPAC1A6.04c.1	1.51045	10.2439	42.4495	7.25313e-11	1.17876e-09	961.063	929.048	939.076	1479.52	1483.31	1439.48	1433.79	1034.78	up	TRUE
SPAC977.13c.1	3.39066	0.704594	42.4087	7.40596e-11	1.19516e-09	0.594271	0.977071	0.641988	2.96447	2.16912	2.20343	2.24757	0.602214	up	TRUE
SPAC10F6.02c.1	1.56325	6.21435	42.356	7.60812e-11	1.22493e-09	53.5693	52.4687	57.3815	90.341	90.2435	89.7979	91.3476	68.2309	up	TRUE
SPAC23C11.03.1	0.651287	5.4791	42.0922	8.70686e-11	1.39532e-09	49.6641	50.7588	52.7862	35.5533	36.1243	35.6062	33.0714	62.7507	down	TRUE
SPNCRNA.1137	8.30477	-0.230136	42.0563	8.86852e-11	1.41794e-09	0.0513195	0.214809	0.213996	0.796136	1.31972	1.56444	1.74861	0.144652	up	TRUE
SPAC1751.01c.1	1.61105	5.13813	41.9771	9.23509e-11	1.47314e-09	23.9831	28.5305	24.0899	44.0148	46.2882	41.961	40.9379	31.3151	up	TRUE
SPCC794.04c.1	2.96857	4.62871	41.6244	1.10605e-10	1.75218e-09	9.80547	13.679	9.07955	33.5638	33.3962	50.4874	29.7	17.2233	up	TRUE
SPBC21B10.13c.1	1.55826	3.12155	41.5397	1.15501e-10	1.82555e-09	6.79167	6.35096	7.06187	10.0491	10.8047	10.1869	11.0238	6.62436	up	TRUE
SPCC965.12.1	1.67159	3.33863	41.241	1.34567e-10	2.10761e-09	7.55573	7.91427	6.54217	11.8076	13.6286	11.7836	12.8968	8.19011	up	TRUE
SPCC1795.12c.1	0.588848	4.35949	41.0904	1.45349e-10	2.26109e-09	23.6435	24.4268	23.4784	15.0233	15.4294	14.2425	15.947	31.6765	down	TRUE
SPCC1494.07.1	0.586746	6.94123	41.0368	1.4939e-10	2.31354e-09	142.965	141.675	143.439	88.2809	89.5887	89.2231	96.2174	191.384	down	TRUE
SPAC9E9.11.1	1.93057	7.25219	41.0003	1.52202e-10	2.35181e-09	92.7911	90.5256	93.9137	199.021	200.991	203.61	199.231	138.931	up	TRUE
SPBC29A3.18.1	0.612058	6.80079	40.6455	1.82509e-10	2.79511e-09	138.338	142.897	141.604	79.2368	75.1825	101.198	82.6249	130.078	down	TRUE
SPAC29E6.05c.1	1.50876	3.24262	40.6165	1.85232e-10	2.82428e-09	7.81042	7.18147	7.30644	11.4559	11.4186	11.4642	10.7027	7.64812	up	TRUE
SPBC337.08c.1	2.52107	7.87353	40.6042	1.86406e-10	2.83592e-09	153.364	148.319	153.68	341.919	331.998	327.002	341.845	77.0232	up	TRUE
SPCC1223.03c.1	1.80745	6.21704	40.4518	2.01525e-10	3.04581e-09	48.3906	53.0549	43.5635	95.7675	89.3022	97.9091	99.5887	67.0265	up	TRUE
SPAC521.03.1	1.55529	6.21854	40.4372	2.03039e-10	3.06199e-09	55.9888	52.3221	58.6655	84.9647	84.8412	96.7276	95.5217	66.0027	up	TRUE
SPNCRNA.834	3.35812	0.672279	40.4046	2.06451e-10	3.09991e-09	0.976302	0.488535	0.580847	2.71324	2.2919	2.04431	2.30108	0.722657	up	TRUE
SPAC2F3.08.1	2.18633	4.82065	39.0339	4.16504e-10	6.16016e-09	20.0768	20.5339	18.9439	39.7476	40.7957	35.0398	39.1115	10.9661	up	TRUE
SPBC19F5.02c.1	0.66109	6.56343	38.9041	4.45144e-10	6.56968e-09	106.714	105.621	111.767	77.6792	74.2821	76.4176	72.4038	131.222	down	TRUE
SPAC25G10.04c.1	1.91425	2.47267	38.8454	4.58738e-10	6.75587e-09	4.075	4.44567	3.51565	7.03434	7.65331	6.76997	7.27784	2.89063	up	TRUE
SPBC1347.01c.1	2.43145	2.86259	38.7978	4.70068e-10	6.908e-09	4.49948	4.29911	5.25819	10.0491	10.7637	8.8776	11.1308	2.46908	up	TRUE
SPAP7G5.05.1	0.664396	7.63342	38.7687	4.77125e-10	6.99682e-09	246.269	243.766	254.443	156.135	158.025	162.126	157.583	209.327	down	TRUE
SPAC13F5.07c.1	2.81688	0.736877	38.399	5.76619e-10	8.40233e-09	1.01875	0.781656	0.764272	2.36153	2.45561	2.01183	2.56865	0.722657	up	TRUE
SPNCRNA.1527	4.90103	-0.17115	38.3237	5.99294e-10	8.71436e-09	0.466927	0.293121	0.183425	1.45711	1.14595	1.27735	1.49838	0.120443	up	TRUE
SPAC56F8.14c.1	1.76086	5.62069	38.3054	6.04957e-10	8.77824e-09	37.1419	38.5943	37.541	70.5443	65.974	51.2538	63.039	28.8461	up	TRUE
SPAC57A10.03.1	2.44631	4.08311	38.2708	6.15774e-10	8.8978e-09	9.91774	11.2674	12.0784	23.4175	24.8554	21.2013	26.3406	5.65274	up	TRUE
SPNCRNA.1100	2.14964	1.91596	38.1243	6.63793e-10	9.55171e-09	2.92891	2.49153	2.17053	5.12502	4.95214	5.30101	4.70919	1.6862	up	TRUE
SPNCRNA.1691	8.13851	-0.619711	38.0329	6.95632e-10	9.96831e-09	0.0848958	0.195414	0.0917126	0.602943	0.982242	1.05382	1.39135	0.120443	up	TRUE
SPAC9E9.03.1	0.543219	8.86791	38.0095	7.04017e-10	1.00676e-08	559.209	531.282	544.865	324.484	319.27	336.008	335.691	786.552	down	TRUE
SPAC922.03.1	1.54932	3.79246	37.9823	7.13895e-10	1.01878e-08	10.1875	11.7737	11.7086	17.6863	16.6572	16.5417	16.1611	9.33432	up	TRUE
SPBC1347.03.1	3.10619	0.260289	37.7663	7.97495e-10	1.1357e-08	0.509375	0.567385	0.572898	1.89972	1.7366	1.56275	1.55152	0.481771	up	TRUE
SPAC3A11.07.1	0.405545	8.4869	37.6956	8.26924e-10	1.1704e-08	447.308	420.516	433.176	185.437	185.594	257.298	199.629	741.045	down	TRUE
SPAPB8E5.03.1	0.602608	8.2248	37.616	8.61356e-10	1.21664e-08	394.893	399.182	397.574	221.179	214.824	223.217	240.543	301.107	down	TRUE
SPBC1685.06.1	5.25304	-0.584359	37.5182	9.05648e-10	1.27399e-08	0.254687	0.244268	0.152854	0.854169	1.02317	0.926081	1.12378	0.0602214	up	TRUE
SPNCRNA.1682	3.6352	0.927204	37.3824	9.70958e-10	1.36309e-08	0.976302	1.12363	0.672559	2.51226	2.98765	2.77824	3.10379	0.301107	up	TRUE
SPCC338.11c.1	0.619893	4.34604	37.2081	1.06174e-09	1.48151e-08	22.3945	22.9414	24.6787	15.8258	15.8205	15.5673	14.7301	30.2533	down	TRUE
SPCC70.10.1	1.83221	3.80909	37.0551	1.14839e-09	1.59596e-08	10.7818	11.6271	9.78268	18.2893	18.1306	17.2762	18.4622	6.98569	up	TRUE
SPAC1565.07c.1	1.8757	5.96407	37.0398	1.15743e-09	1.60529e-08	38.7974	36.6401	39.6199	83.4071	78.784	79.611	83.4276	58.5955	up	TRUE
SPCC4E9.01c.1	1.95245	2.19159	36.9468	1.21398e-09	1.68036e-08	3.65052	2.7358	2.56795	5.72796	6.38458	5.71615	5.83298	3.25196	up	TRUE
SPCC1620.02.1	1.61458	3.07948	36.9399	1.2183e-09	1.68296e-08	6.06356	6.51437	5.7845	10.7525	9.84698	10.5865	10.012	7.44331	up	TRUE
SPNCRNA.974	2.3144	1.23838	36.8121	1.30079e-09	1.79333e-08	1.18854	1.56331	1.31455	3.26594	3.47878	3.16145	2.72919	1.44531	up	TRUE
SPAC20G8.04c.1	1.72073	7.64375	36.3293	1.66643e-09	2.28828e-08	137.574	131.416	132.708	249.618	253.459	258.536	249.641	186.325	up	TRUE
SPBP23A10.15c.1	0.558414	7.60887	36.1616	1.81612e-09	2.48888e-08	242.675	230.051	229.098	127.673	125.891	169.409	136.246	300.144	down	TRUE
SPAC1B3.06c.1	1.58287	4.55728	36.1309	1.84499e-09	2.52344e-08	16.4698	17.0987	17.0586	30.0467	27.8711	29.6665	27.2384	22.2819	up	TRUE
SPBPB8B6.02c.1	4.26401	-0.210647	36.0189	1.9541e-09	2.66739e-08	0.127344	0.293121	0.305709	1.35662	1.10502	1.34122	1.23081	0.481771	up	TRUE
SPAC1B2.04.1	0.592733	5.47196	35.9665	2.00736e-09	2.73468e-08	51.7865	50.4168	51.6342	32.2575	30.9816	37.3306	31.1984	69.0138	down	TRUE
SPBC1711.11.1	1.72833	2.48329	35.9175	2.05848e-09	2.79881e-08	4.28724	3.90828	3.60736	7.13483	6.75292	7.40865	6.47514	4.45639	up	TRUE
SPNCRNA.583	2.30605	2.91666	35.8739	2.10513e-09	2.85661e-08	5.1162	3.38658	4.72901	7.87494	12.6722	11.7083	9.16479	4.74479	up	TRUE
SPAC4G8.10.1	1.54639	3.69379	35.78	2.20904e-09	2.99173e-08	9.50833	8.74478	10.9138	15.978	15.634	15.9669	14.8233	11.2012	up	TRUE
SPBC17D11.08.1	1.62812	4.94407	35.5575	2.47634e-09	3.31235e-08	22.4549	21.7398	20.3296	37.2317	36.2202	38.9273	39.6	29.2074	up	TRUE
SPNCRNA.1494	2.05828	2.41111	35.3173	2.80129e-09	3.72804e-08	3.65052	4.00599	3.63793	6.28066	7.32589	7.12124	7.43838	2.22819	up	TRUE
SPNCRNA.1561	0.501514	2.65404	35.2469	2.90442e-09	3.85785e-08	8.91406	9.28217	8.43756	4.87379	4.17453	3.60852	4.01352	6.32325	down	TRUE
SPCC757.07c.1	1.84849	6.43266	35.1183	3.10275e-09	4.10549e-08	54.0786	59.699	48.6688	110.69	110.379	115.856	110.934	80.2149	up	TRUE
SPNCRNA.645	1.83134	3.50788	35.0452	3.22132e-09	4.24612e-08	9.63568	8.24823	7.41527	14.4903	12.7436	16.7653	14.3308	6.50391	up	TRUE
SPAC20G8.05c.1	2.41302	6.55302	34.9945	3.30636e-09	4.34164e-08	62.6107	62.1417	63.9543	137.471	138.332	120.263	134.533	30.9538	up	TRUE
SPBC29B5.01.1	1.56774	5.94282	34.7965	3.66028e-09	4.77912e-08	51.9138	49.8795	49.6471	78.4831	78.252	65.9114	77.5947	39.6859	up	TRUE
SPNCRNA.1327	7.43115	-0.632426	34.5914	4.06689e-09	5.30001e-08	0.0933854	0.0532503	0.251445	1.17252	1.05419	0.679105	1.14995	0.0669662	up	TRUE
SPAC6F12.05c.1	1.68746	5.14305	34.353	4.59688e-09	5.95697e-08	22.5398	24.7199	24.0287	46.4769	42.6048	43.9409	43.9346	33.9047	up	TRUE
SPAC13D1.01c.1	2.65708	6.87479	33.9017	5.79689e-09	7.42841e-08	74.4941	77.2336	71.7022	172.942	178.54	159.229	170.878	32.9097	up	TRUE
SPNCRNA.1354	5.04447	-0.214577	33.7434	6.2882e-09	8.0134e-08	0.254687	0.244268	0.183425	0.95466	1.80078	1.27735	1.07027	0.361329	up	TRUE
SPAC20H4.11c.1	2.06044	1.70498	33.6555	6.57899e-09	8.36852e-08	2.0375	2.05185	2.38453	4.72305	4.50194	3.73626	4.22757	1.6862	up	TRUE
SPCC830.07c.1	1.64729	6.508	33.6292	6.66852e-09	8.46682e-08	75.5573	68.6392	68.4176	119.031	116.027	90.4047	127.416	62.0281	up	TRUE
SPAPB17E12.13.1	1.50153	8.65832	33.0859	8.81757e-09	1.10145e-07	322.901	339.63	348.539	487.279	502.049	468.565	481.943	280.511	up	TRUE
SPBC1347.11.1	1.96825	6.1271	33.0002	9.21485e-09	1.14679e-07	50.3443	53.8182	52.618	91.3204	99.7855	82.7867	96.4855	31.1256	up	TRUE
SPNCRNA.1680	2.96854	0.456788	32.8971	9.7168e-09	1.20276e-07	0.594271	0.683949	0.794843	1.90932	1.678	2.23537	1.82085	0.42155	up	TRUE
SPNCRNA.986	3.36732	0.0908448	32.891	9.7475e-09	1.2044e-07	0.636719	0.341975	0.490112	1.45711	1.68381	1.40764	1.501	0.241849	up	TRUE
SPNCRNA.1133	2.06824	2.25977	32.7789	1.03258e-08	1.27357e-07	2.73785	2.69994	2.83206	6.06159	7.31034	5.55224	6.43051	4.11884	up	TRUE
SPAC31G5.21.1	1.59352	2.81111	32.4907	1.19764e-08	1.46898e-07	5.90026	5.42274	5.29231	8.69243	8.63555	7.91959	8.93676	4.63705	up	TRUE
SPCC74.09.1	3.18951	3.5169	32.4775	1.20581e-08	1.47408e-07	6.53698	6.49752	6.32817	16.5307	18.5923	15.2644	18.7833	2.16797	up	TRUE
SPAC6G10.03c.1	1.77951	5.44272	32.309	1.315e-08	1.60189e-07	26.9544	27.9442	28.3086	58.787	51.8951	54.8623	56.7244	41.9743	up	TRUE
SPAC23D3.04c.1	0.664358	7.32668	32.2365	1.36505e-08	1.6571e-07	179.045	183.201	184.342	131.693	121.225	132.813	126.56	224.867	down	TRUE
SPNCRNA.905	6.4036	1.50894	32.2364	1.36512e-08	1.6571e-07	0.243057	0.757181	0.446365	3.84637	5.05032	5.05116	5.09519	1.61984	up	TRUE
SPCC1223.12c.1	1.8387	2.67865	32.2096	1.38406e-08	1.67714e-07	4.20234	4.1037	4.03536	7.93875	8.51277	7.12124	9.20433	5.60059	up	TRUE
SPAC1805.12c.1	0.636826	7.97958	32.1348	1.43839e-08	1.73992e-07	290.768	272.182	301.223	195.172	196.784	201.962	191.364	369.278	down	TRUE
SPNCRNA.1340	0.356734	0.924814	32.0596	1.49511e-08	1.79908e-07	2.33464	2.78465	3.05709	0.95466	1.30966	0.702544	0.856217	2.46908	down	TRUE
SPCC970.11c.1	1.68127	2.81953	31.9859	1.55295e-08	1.86219e-07	5.95795	5.22005	4.57191	9.5257	8.09004	8.22705	9.19893	5.07733	up	TRUE
SPAC1834.09.1	1.6216	2.63933	31.957	1.57621e-08	1.88681e-07	5.22109	4.8365	4.70792	7.4363	7.85794	7.63218	7.4919	3.85417	up	TRUE
SPNCRNA.472	3.14156	0.651316	31.921	1.60572e-08	1.91549e-07	0.594271	0.732803	0.641988	2.46202	2.25097	1.66056	2.78271	0.963543	up	TRUE
SPBC1289.17.1	4.25542	3.07331	31.8601	1.65683e-08	1.96712e-07	3.70286	3.81189	4.12349	15.7802	13.136	13.3477	11.5649	0.880859	up	TRUE
SPBC19F5.04.1	0.651427	7.15433	31.8593	1.65754e-08	1.96712e-07	175.055	156.478	154.811	113.504	108.538	113.589	113.609	203.609	down	TRUE
SPAPB17E12.12c.1	1.95907	2.99705	31.7571	1.74713e-08	2.06988e-07	5.98516	5.61816	5.93075	10.7525	11.0183	8.84567	11.3449	3.61329	up	TRUE
SPCC31H12.04c.1	0.651855	8.1364	31.6144	1.88029e-08	2.21247e-07	317.386	299.468	356.976	213.027	217.893	231.148	225.947	388.64	down	TRUE
SPBC336.05c.1	2.17885	1.99833	31.3638	2.13929e-08	2.49595e-07	2.75911	2.29612	2.9079	4.72305	4.78843	5.81196	6.1074	1.68801	up	TRUE
SPBC1711.13.1	0.65644	6.55458	31.2908	2.22126e-08	2.58287e-07	109.006	102.788	105.561	73.2576	72.1948	77.4076	74.812	136.522	down	TRUE
SPAC1565.03.1	2.13634	1.8233	31.1261	2.41804e-08	2.79755e-07	2.16552	2.23612	1.8595	4.14342	4.8533	4.12422	5.75892	2.64974	up	TRUE
SPBC1711.07.1	0.638617	6.11834	31.1158	2.43087e-08	2.80769e-07	78.6135	76.0649	79.9734	53.1595	53.5322	57.1615	52.3898	104.424	down	TRUE
SPBC16A3.13.1	2.49357	1.23427	30.819	2.83256e-08	3.25532e-07	0.933854	1.41675	1.13112	2.76349	3.23321	3.54465	3.31784	1.80664	up	TRUE
SPAC688.03c.1	1.95694	2.10048	30.7252	2.97276e-08	3.41077e-07	2.90641	2.21497	3.57731	5.72796	5.52319	5.52608	5.50938	2.46908	up	TRUE
SPNCRNA.1074	1.90381	1.79346	30.7101	2.99597e-08	3.4317e-07	2.20729	2.29612	2.69024	4.42158	4.5838	4.75814	3.90649	1.98731	up	TRUE
SPAC167.08.1	4.08659	5.98678	30.6732	3.05358e-08	3.48612e-07	36.9147	25.4027	28.6554	113.896	100.528	88.3834	104.194	8.48984	up	TRUE
SPAC3A11.10c.1	2.02218	5.50755	30.5787	3.20589e-08	3.64795e-07	25.7659	25.1107	26.0464	60.1938	56.1106	68.019	58.5973	43.4799	up	TRUE
SPAC12G12.16c.1	1.55105	3.44759	30.5165	3.31033e-08	3.75443e-07	9.00456	8.8248	8.14246	13.5779	14.5491	11.4712	13.1308	7.91406	up	TRUE
SPAC1565.08.1	2.08149	9.70494	30.4959	3.3457e-08	3.78212e-07	464.762	449.306	462.996	1153.13	1120.9	1108.65	1126.89	789.684	up	TRUE
SPBC1289.14.1	2.51362	1.74989	30.4705	3.38985e-08	3.82576e-07	1.99505	1.46561	1.77311	4.52207	3.39692	6.00356	4.70919	2.22819	up	TRUE
SPAC222.12c.1	0.568304	9.17003	30.4199	3.47932e-08	3.92034e-07	697.504	655.468	651.588	395.732	382.092	478.784	413.018	933.794	down	TRUE
SPNCRNA.1229	3.69231	0.0435645	30.4103	3.49667e-08	3.93347e-07	0.254687	0.488535	0.550276	1.25613	1.80078	1.34122	1.55189	0.240886	up	TRUE
SPNCRNA.1528	2.7734	0.359124	30.3875	3.53797e-08	3.97346e-07	0.466927	0.635096	0.70313	1.85907	1.96448	1.53282	1.71243	0.722657	up	TRUE
SPAC3A12.17c.1	1.85735	4.62099	30.1351	4.02975e-08	4.47483e-07	14.5172	15.9751	14.46	30.7501	30.736	33.0196	32.9108	23.9681	up	TRUE
SPNCRNA.633	4.60266	-0.314494	30.1167	4.06808e-08	4.51014e-07	0.21224	0.439682	0.275138	1.25613	1.10502	0.958015	1.49838	0.0602214	up	TRUE
SPCC1739.05.1	0.644755	3.72315	29.8313	4.71323e-08	5.17556e-07	14.4323	15.0957	16.0803	11.1544	10.9684	9.80368	9.20433	18.3675	down	TRUE
SPBC14F5.10c.1	1.53433	4.63395	29.6116	5.27886e-08	5.75096e-07	18.762	17.1476	18.2202	29.7954	28.7306	31.1355	30.0211	24.209	up	TRUE
SPCC188.12.1	4.3298	0.0322552	29.5063	5.57362e-08	6.01515e-07	0.424479	0.537389	0.244567	1.5576	2.00541	1.40509	1.07027	0.180664	up	TRUE
SPNCRNA.999	5.86126	-0.867496	29.4211	5.82404e-08	6.25609e-07	0.0848958	0.195414	0.0611418	0.803924	0.654828	0.702544	1.07027	0.240886	up	TRUE
SPBC800.14c.1	1.63568	2.96066	29.4013	5.88392e-08	6.31059e-07	5.0513	5.52045	5.80847	8.79292	9.61779	9.38854	10.3816	7.10613	up	TRUE
SPAC688.04c.1	1.87609	5.01633	29.3195	6.13761e-08	6.55216e-07	19.1865	21.9352	17.7005	42.9095	40.3129	41.3543	43.8276	31.2549	up	TRUE
SPBC428.03c.1	0.647949	5.99402	29.1166	6.81491e-08	7.21941e-07	73.6471	68.6392	71.5053	48.135	49.8079	51.0622	51.159	95.5112	down	TRUE
SPAC23A1.14c.1	1.74453	4.95996	28.9859	7.29061e-08	7.69973e-07	19.5685	19.1506	21.369	37.5332	39.2488	41.7375	39.1719	30.5925	up	TRUE
SPBC16D10.08c.1	1.58879	7.17264	28.7684	8.15718e-08	8.56256e-07	111.001	97.3651	112.684	187.968	179.791	145.522	194.789	124.538	up	TRUE
SPNCRNA.1551	3.77706	-0.463607	28.562	9.07454e-08	9.48228e-07	0.321246	0.256286	0.27098	0.810356	1.18819	1.06771	0.931296	0.180664	up	TRUE
SPACUNK12.02c.1	1.72105	4.43543	28.4824	9.45561e-08	9.85066e-07	13.9229	15.1934	13.3289	27.2832	27.2982	28.6127	25.6865	21.1979	up	TRUE
SPAC6F12.07.1	1.72654	5.74306	28.2499	1.06622e-07	1.10742e-06	41.8536	43.2354	44.4195	69.1877	66.3014	66.3266	69.1395	27.0996	up	TRUE
SPCC1223.10c.1	1.52244	3.1961	28.1542	1.12026e-07	1.16181e-06	7.42839	7.91427	7.48987	10.5013	11.4186	10.8894	11.0773	5.78126	up	TRUE
SPNCRNA.1629	1.84192	1.81421	27.9821	1.2244e-07	1.26035e-06	2.0375	2.88236	2.56795	4.62256	4.1336	4.50267	4.54865	2.10775	up	TRUE
SPNCRNA.1265	2.36411	1.15861	27.872	1.29615e-07	1.33222e-06	1.40078	1.3679	1.4674	2.61275	3.15136	3.28918	2.94325	0.722657	up	TRUE
SPCC1442.01.1	1.85214	2.55651	27.7405	1.38727e-07	1.42164e-06	5.26354	3.53436	4.06052	7.53096	7.73017	8.04068	6.73891	3.26304	up	TRUE
SPBC16H5.06.1	0.661998	6.13424	27.7109	1.40865e-07	1.43715e-06	82.349	79.6313	84.4979	51.1999	52.0998	67.6997	52.3363	91.4161	down	TRUE
SPAC23C11.10.1	1.9082	2.63186	27.4946	1.57537e-07	1.60252e-06	4.1599	5.32503	4.21878	9.14464	8.34906	7.24898	7.38487	3.01107	up	TRUE
SPCC1235.01.1	2.66958	7.53909	27.4349	1.62473e-07	1.6503e-06	119.057	128.538	110.133	276.408	270.38	268.141	266.906	47.3754	up	TRUE
SPBC12D12.05c.1	0.656513	4.84916	27.2591	1.77939e-07	1.79362e-06	31.751	33.5624	32.1911	20.7513	21.6093	25.4513	23.1714	41.613	down	TRUE
SPAC22A12.08c.1	1.63894	6.00834	27.0078	2.02635e-07	2.02547e-06	41.7263	43.6262	46.1009	79.9905	78.4566	84.1137	76.6849	63.6541	up	TRUE
SPNCRNA.718	1.58636	5.4986	26.7048	2.37034e-07	2.33884e-06	32.1004	30.907	32.5422	51.7493	53.0839	54.8035	61.7295	44.2437	up	TRUE
SPNCRNA.1574	2.02804	2.30041	26.6633	2.42172e-07	2.38614e-06	3.14115	4.00599	3.45451	7.32033	6.79384	6.00356	5.83298	2.04753	up	TRUE
SPBC1105.04c.1	0.603583	5.17526	26.6249	2.47042e-07	2.4272e-06	38.9672	41.0858	41.4847	28.7905	27.2163	28.2614	24.2416	58.6557	down	TRUE
SPAC4G9.16c.1	0.662335	8.89791	26.3223	2.88927e-07	2.80678e-06	545.456	538.464	524.994	373.774	361.015	391.509	393.913	686.645	down	TRUE
SPAC15E1.10.1	1.56183	2.58174	26.2341	3.02441e-07	2.93393e-06	4.49948	4.29911	5.01362	6.62484	6.8757	7.57914	7.70595	4.51661	up	TRUE
SPBC1271.08c.1	2.87703	3.65596	26.1342	3.18485e-07	3.08092e-06	8.02266	7.96313	7.12301	18.239	18.7854	16.4779	20.8168	2.57928	up	TRUE
SPAC21E11.04.1	2.02781	3.88568	26.0879	3.26226e-07	3.14699e-06	10.8242	10.1127	11.9532	20.6508	20.5862	19.0006	18.4622	5.66081	up	TRUE
SPNCRNA.1626	0.329588	3.15004	26.0695	3.29349e-07	3.17268e-06	14.3446	15.552	16.6752	4.98644	3.22261	4.32834	4.8213	5.9167	down	TRUE
SPAC869.07c.1	5.22624	-0.37708	25.9932	3.42619e-07	3.28676e-06	0.0848958	0.293121	0.122284	0.854169	1.35058	1.37315	0.909731	0.42155	up	TRUE
SPNCRNA.1476	2.00545	1.7885	25.8708	3.65051e-07	3.49226e-06	2.29219	2.44268	2.65967	4.67281	4.78843	4.21526	4.3346	1.38509	up	TRUE
SPAC31G5.17c.1	0.660052	8.31051	25.7603	3.86558e-07	3.66752e-06	357.988	336.954	372.191	249.608	251.683	258.526	249.729	462.672	down	TRUE
SPAC3C7.05c.1	1.78391	4.20165	25.6546	4.08319e-07	3.85809e-06	10.9516	13.1905	10.6387	23.0123	23.3692	23.9184	23.4925	18.1267	up	TRUE
SPBC19G7.18c.1	1.51666	3.44624	25.5152	4.38911e-07	4.13019e-06	9.2112	9.0379	8.9267	13.9682	13.1375	11.7197	13.4854	6.98569	up	TRUE
SPAPJ760.03c.1	0.608502	5.72317	25.5096	4.40198e-07	4.13667e-06	70.6333	71.5216	72.7281	40.4977	41.6634	37.1071	40.4027	47.1534	down	TRUE
SPAC1039.10.1	2.65845	0.500246	25.4868	4.45419e-07	4.15745e-06	0.848958	0.879364	0.733701	1.5576	2.12819	2.01183	1.98	0.361329	up	TRUE
SPBC21C3.11.1	1.68453	4.18682	25.4892	4.44863e-07	4.15745e-06	15.5784	14.9492	13.8792	23.0123	24.1877	22.6411	21.1379	9.39454	up	TRUE
SPNCRNA.1185	3.66414	-0.12375	25.4946	4.4362e-07	4.15745e-06	0.362972	0.209386	0.238789	1.06329	1.49919	1.3394	1.29043	0.679478	up	TRUE
SPNCRNA.730	3.79235	0.600178	25.4895	4.44799e-07	4.15745e-06	0.770727	0.934568	0.491457	2.18326	2.24528	2.53494	2.00066	0.120624	up	TRUE
SPBC460.02c.1	0.615742	6.27225	25.2574	5.01659e-07	4.64472e-06	89.5693	86.0485	82.1548	61.8529	57.1355	58.7132	57.7053	124.885	down	TRUE
SPBC359.04c.1	1.62366	2.64537	25.1819	5.21683e-07	4.81077e-06	5.30599	4.98306	4.67734	7.63728	8.1035	7.95152	6.79622	3.73373	up	TRUE
SPBC21H7.06c.1	1.9438	2.69564	25.1773	5.2294e-07	4.81593e-06	4.54193	5.52045	4.46335	8.08949	8.22628	8.07926	9.41839	2.70996	up	TRUE
SPSNORNA.10	2.18835	1.34326	25.1452	5.31709e-07	4.89016e-06	1.31589	1.31905	1.55911	3.26594	2.82395	4.0556	3.21081	1.98731	up	TRUE
SPCC74.05.1	0.656176	7.69929	25.1176	5.39397e-07	4.95428e-06	236.371	220.943	237.246	164.614	163.422	167.095	163.321	309.231	down	TRUE
SPAC167.06c.1	1.76357	2.37833	25.0905	5.47017e-07	5.01094e-06	3.18359	3.27319	3.54622	6.18017	6.38458	6.45063	7.06379	4.93816	up	TRUE
SPBPB7E8.02.1	1.54382	6.97055	25.0768	5.5091e-07	5.03991e-06	90.2117	92.801	87.7578	146.911	153.835	160.039	147.498	123.647	up	TRUE
SPBC21C3.19.1	1.51341	6.21921	24.9273	5.95327e-07	5.39622e-06	58.1112	62.386	50.2585	95.667	89.0157	76.3538	97.5017	66.3038	up	TRUE
SPBC3H7.08c.1	2.96049	0.431157	24.8822	6.09425e-07	5.51677e-06	0.976302	0.635096	0.519705	1.90932	1.74021	2.21148	1.60541	0.361329	up	TRUE
SPAC22A12.04c.1	1.52534	9.11741	24.8603	6.16384e-07	5.56519e-06	460.976	482.281	461.52	689.482	691.13	619.591	683.312	354.206	up	TRUE
SPCC1827.05c.1	0.651751	5.56286	24.8605	6.16329e-07	5.56519e-06	52.4656	51.9802	52.0011	36.6288	37.448	38.9912	35.8006	72.4464	down	TRUE
SPBC17G9.10.1	0.636725	8.57859	24.8203	6.29307e-07	5.67444e-06	428.561	420.477	434.496	289.173	292.648	318.846	288.821	585.022	down	TRUE
SPAC1556.05c.1	1.73632	2.46208	24.7073	6.67324e-07	6.00856e-06	4.49948	3.37089	3.72965	6.73286	8.14443	6.16323	6.47514	4.27572	up	TRUE
SPCC1884.01.1	0.194637	0.00362866	24.705	6.68101e-07	6.00856e-06	1.14045	2.05678	1.66312	0.100491	0.602401	0.262656	0.184087	1.28145	down	TRUE
SPBC2G2.08.1	0.615034	7.22562	24.6786	6.77317e-07	6.08352e-06	167.033	162.34	169.057	113.605	113.408	115.313	113.395	242.873	down	TRUE
SPBC83.13.1	0.552841	6.31794	24.6592	6.84182e-07	6.1372e-06	90.6263	88.0341	88.5944	55.8225	51.5677	61.792	57.8482	143.749	down	TRUE
SPBC16C6.08c.1	0.66426	3.85488	24.6543	6.8591e-07	6.14472e-06	16.4698	18.662	17.8534	9.59684	11.4186	13.3164	11.4519	16.1996	down	TRUE
SPNCRNA.1026	1.6966	1.80539	24.3756	7.92674e-07	7.07364e-06	2.20729	2.63809	2.65967	4.42158	4.5838	4.08753	4.06703	2.58952	up	TRUE
SPBC1734.01c.1	0.651977	6.06075	24.346	8.04951e-07	7.17393e-06	75.6422	74.1108	71.383	54.0137	50.5855	54.4791	51.373	102.075	down	TRUE
SPAC22H12.01c.1	1.69933	4.05915	24.3338	8.10046e-07	7.21004e-06	14.0927	13.7767	12.5341	21.4045	22.7962	18.7771	20.6027	8.55144	up	TRUE
SPAC11E3.06.1	2.38947	1.57825	24.2273	8.56088e-07	7.5905e-06	2.05766	2.16177	1.65083	3.58384	3.74656	4.33	4.6743	0.874054	up	TRUE
SPAC1142.04.1	0.652139	6.65797	24.045	9.411e-07	8.29105e-06	110.534	108.259	115.497	78.9855	80.6667	80.3774	78.5579	154.588	down	TRUE
SPNCRNA.1485	2.88069	0.507592	23.9576	9.84832e-07	8.65424e-06	0.636719	0.977071	0.70313	1.90932	1.88263	2.4589	1.55189	0.361329	up	TRUE
SPAPB17E12.09.1	5.93588	-1.34455	23.927	1.00056e-06	8.75905e-06	0.0848958	0.0488535	0.122284	0.351717	0.613902	0.510941	0.642163	0.0602214	up	TRUE
SPBC16D10.06.1	0.448375	7.20921	23.9217	1.00334e-06	8.77222e-06	170.003	159.065	161.718	87.0727	86.8462	98.2593	94.2363	326.701	down	TRUE
SPBC4C3.08.1	2.28938	0.58771	23.8411	1.04627e-06	9.13597e-06	0.848958	1.02592	0.825414	1.75858	2.2919	2.01183	1.76595	0.722657	up	TRUE
SPCC1450.04.1	0.611687	8.81459	23.8053	1.06586e-06	9.28359e-06	495.24	484.529	524.291	336.693	343.989	350.186	335.958	730.787	down	TRUE
SPNCRNA.1085	3.91095	-0.469286	23.644	1.15907e-06	1.00197e-05	0.254687	0.195414	0.305709	1.25613	1.18688	0.989949	0.588649	0.240886	up	TRUE
SPNCRNA.920	3.09693	1.42917	23.6446	1.15872e-06	1.00197e-05	1.72687	1.86195	0.736636	4.19141	3.69131	3.33274	4.67195	0.795465	up	TRUE
SPNCRNA.652	0.422983	4.65805	23.625	1.17057e-06	1.0105e-05	28.9769	28.2997	27.6865	16.234	13.3	17.7544	12.658	57.0991	down	TRUE
SPBPB2B2.11.1	1.87478	2.27664	23.6163	1.17589e-06	1.0127e-05	2.54687	3.22433	3.30165	6.3309	5.60697	5.65229	7.33136	4.27572	up	TRUE
SPBC11C11.07.1	0.647274	8.46816	23.5378	1.22481e-06	1.0496e-05	403.067	367.412	419.576	265.486	272.347	297.682	277.387	529.648	down	TRUE
SPAC1610.03c.1	3.5683	-0.11826	23.4874	1.25736e-06	1.07616e-05	0.339583	0.293121	0.550276	1.1054	1.02317	1.43702	1.65892	0.180664	up	TRUE
SPACUNK4.19.1	2.92492	0.0106404	23.3643	1.34044e-06	1.1402e-05	0.254687	0.732803	0.428359	1.35662	1.43289	1.43744	1.23135	0.481771	up	TRUE
SPNCRNA.1589	2.50054	0.383653	23.3593	1.34394e-06	1.14177e-05	0.636719	0.732803	0.764272	1.65809	2.16912	1.69249	1.39135	0.602214	up	TRUE
SPBC1683.01.1	0.557724	7.18969	23.2241	1.44178e-06	1.22188e-05	159.301	157.351	169.909	96.7501	104.355	111.79	105.043	263.147	down	TRUE
SPAC212.04c.1	1.64508	2.15888	22.9973	1.62225e-06	1.36645e-05	3.51388	2.63135	3.57994	5.23767	5.48926	5.20221	5.92154	3.43876	up	TRUE
SPAC19G12.06c.1	0.658231	7.80671	22.9781	1.63859e-06	1.37685e-05	260.098	243.942	258.763	166.262	165.256	208.139	170.945	317.231	down	TRUE
SPAC3G9.03.1	0.610429	7.21196	22.849	1.75245e-06	1.46185e-05	156.062	162.652	173.527	109.712	116.37	114.507	108.723	244.166	down	TRUE
SPAC11D3.17.1	1.5038	3.12351	22.7765	1.81978e-06	1.51254e-05	6.57943	6.10669	6.5116	10.5515	9.98613	10.602	10.2211	8.55144	up	TRUE
SPNCRNA.1120	4.0822	-0.913247	22.64	1.9537e-06	1.61801e-05	0.21224	0.0977071	0.183425	0.753679	0.818535	0.766412	0.481622	0.180664	up	TRUE
SPAC6F12.04.1	1.87249	5.54189	22.5898	2.0055e-06	1.65496e-05	26.1479	28.5305	27.0247	59.2392	59.7122	63.1332	60.3633	48.0567	up	TRUE
SPAC2F3.01.1	1.50139	4.56808	22.5413	2.05672e-06	1.68915e-05	22.6247	19.2483	18.4342	26.228	27.9121	30.5287	28.7903	15.1156	up	TRUE
SPAC630.15.1	2.16807	2.15664	22.5259	2.07331e-06	1.69472e-05	3.67815	3.14509	2.59852	5.79664	6.38458	5.46068	6.3146	1.50554	up	TRUE
SPNCRNA.1153	1.99351	2.35529	22.447	2.16018e-06	1.75947e-05	4.03255	3.07777	3.33223	5.47673	7.93979	7.95152	5.19082	2.89063	up	TRUE
SPAC1F7.13c.1	0.576614	9.10131	22.3826	2.23385e-06	1.80882e-05	607.747	587.087	635.848	385.734	391.303	434.4	395.341	956.238	down	TRUE
SPBC685.06.1	0.581764	8.74053	22.3544	2.26697e-06	1.8292e-05	483.397	454.875	481.016	309.008	311.657	325.069	312.573	743.95	down	TRUE
SPAC23A1.03.1	0.52894	6.52878	22.2721	2.36615e-06	1.90256e-05	102.172	102.202	99.3554	62.3544	64.255	64.3786	64.4303	179.46	down	TRUE
SPAC1834.04.1	0.63361	7.68356	22.2269	2.42259e-06	1.93667e-05	228.557	225.887	232.872	151.591	150.651	179.905	155.407	319.356	down	TRUE
SPBC1271.07c.1	2.37996	2.17311	22.2039	2.45172e-06	1.95317e-05	2.23183	3.2514	3.27738	6.76035	7.78362	4.8291	5.55872	1.57834	up	TRUE
SPBC32C12.02.1	1.50257	6.86954	22.168	2.49797e-06	1.98773e-05	101.451	104.791	93.6997	136.516	146.354	148.333	129.984	73.4099	up	TRUE
SPAC23D3.05c.1	1.51008	2.26795	22.1465	2.52618e-06	2.00556e-05	3.69297	3.90828	3.85193	5.72796	5.56604	5.49262	6.04703	3.55306	up	TRUE
SPAC17G8.06c.1	0.600164	8.53945	22.0959	2.59367e-06	2.05677e-05	417.305	404.116	409.711	283.383	279.53	275.781	277.521	629.013	down	TRUE
SPAC3H5.10.1	0.660351	8.10896	22.0161	2.70367e-06	2.13664e-05	303.418	297.811	313.26	217.11	224.156	225.517	211.325	415.648	down	TRUE
SPNCRNA.14	3.36462	0.567792	21.8837	2.89683e-06	2.27627e-05	0.653486	0.534164	1.02724	2.66943	1.92078	1.95023	2.09586	0.208185	up	TRUE
SPAPB2B4.01c.1	1.56661	2.71271	21.8789	2.90404e-06	2.27934e-05	4.62682	5.81357	5.0442	7.83826	8.47184	6.86577	8.50866	4.63705	up	TRUE
SPBC660.07.1	1.67525	6.70523	21.8551	2.9403e-06	2.30518e-05	71.0069	67.8532	65.9956	129.767	126.105	130.697	135.684	107.187	up	TRUE
SPCC63.13.1	1.56309	2.9007	21.8429	2.95905e-06	2.31725e-05	6.74922	5.61816	4.65115	8.79292	9.1676	8.97925	9.00007	6.1527	up	TRUE
SPAC1039.08.1	1.9745	1.68731	21.8059	3.01664e-06	2.35968e-05	1.82526	1.66102	2.07882	4.43791	3.51921	4.38566	4.29687	2.95085	up	TRUE
SPAC1399.04c.1	1.54196	3.20369	21.7629	3.0851e-06	2.40777e-05	6.70677	6.05784	8.46813	12.1594	10.7637	11.2726	10.1141	7.34701	up	TRUE
SPAC3H5.12c.1	0.624635	9.18809	21.7183	3.15758e-06	2.4505e-05	658	614.445	662.55	443.99	445.738	467.415	436.701	937.177	down	TRUE
SPBC4C3.05c.1	0.633825	8.86762	21.6577	3.25895e-06	2.52633e-05	512.474	501.042	531.719	364.479	357.086	363.183	364.695	741.868	down	TRUE
SPAC19G12.05.1	0.636653	6.08004	21.5727	3.40667e-06	2.62904e-05	78.0978	71.7609	72.8413	50.691	50.1705	53.6712	55.7548	107.915	down	TRUE
SPCC330.04c.1	1.65679	2.07812	21.4872	3.56202e-06	2.74586e-05	2.75911	2.78465	3.27108	5.62747	4.87029	5.42875	4.65568	3.67351	up	TRUE
SPNCRNA.969	2.10439	1.01493	21.4588	3.61519e-06	2.78374e-05	1.36372	1.27918	1.0963	2.36153	2.15529	2.87404	3.09656	1.26465	up	TRUE
SPBC713.03.1	0.661234	7.09858	21.4318	3.66646e-06	2.81694e-05	155.444	148.515	146.64	108.342	108.29	107.947	111.573	209.33	down	TRUE
SPBC557.05.1	1.68049	1.84896	21.3641	3.79812e-06	2.90516e-05	2.50443	2.8335	2.56795	4.17036	5.07492	3.95979	4.44163	2.58952	up	TRUE
SPNCRNA.828	2.30192	0.323793	21.2643	4.00114e-06	3.04695e-05	0.721615	0.781656	0.733701	1.80883	1.678	1.37315	1.71243	0.541993	up	TRUE
SPCC18.14c.1	0.616656	9.64754	21.0784	4.40859e-06	3.32788e-05	895.524	841.111	925.809	602.893	601.828	656.591	585.866	1306.38	down	TRUE
SPBC21.07c.1	1.71803	2.37321	21.0394	4.49945e-06	3.38168e-05	3.65052	4.39682	4.233	6.25061	6.63014	6.30425	6.60678	2.5293	up	TRUE
SPBC17G9.03c.1	0.660217	8.28198	21.0269	4.52876e-06	3.40001e-05	335.202	332.976	359.78	246.447	243.75	254.988	244.752	471.775	down	TRUE
SPCP1E11.10.1	0.656374	4.21251	20.9855	4.62772e-06	3.46302e-05	19.5685	21.7398	19.8099	14.9731	14.4062	15.0089	14.0741	28.3643	down	TRUE
SPBP4H10.12.1	1.74013	3.64569	20.8787	4.89307e-06	3.64973e-05	9.76302	10.7478	9.84382	14.9731	15.3475	16.3821	16.4287	5.72104	up	TRUE
SPNCRNA.781	0.48162	0.950538	20.8356	5.00449e-06	3.72797e-05	2.36176	2.61298	2.69436	1.20589	1.37817	1.353	0.78499	2.28185	down	TRUE
SPAC890.05.1	0.627227	4.3191	20.729	5.29091e-06	3.89598e-05	20.5196	23.0941	22.8937	14.4557	17.2898	15.5702	13.9151	31.527	down	TRUE
SPAC19B12.01.1	0.635042	5.97794	20.6661	5.46746e-06	4.00889e-05	64.1982	72.7918	73.9305	44.965	49.6109	44.4913	56.6173	97.3178	down	TRUE
SPBC30D10.18c.1	0.65086	6.78516	20.5508	5.80705e-06	4.23988e-05	122.571	116.193	121.906	86.0196	85.9359	87.1828	88.4653	173.712	down	TRUE
SPBC36.03c.1	0.654941	6.70113	20.3681	6.38862e-06	4.63998e-05	117.92	128.68	117.758	76.9757	75.2234	104.392	72.3503	138.449	down	TRUE
SPAC13F5.03c.1	2.52796	5.4934	20.3417	6.47747e-06	4.69464e-05	19.1865	22.46	17.3643	59.1325	63.6775	84.5608	50.1422	43.0583	up	TRUE
SPAC30D11.03.1	0.663804	5.80728	20.2781	6.69614e-06	4.84296e-05	59.512	61.2623	61.6309	44.0651	42.9322	46.2721	45.1654	86.7791	down	TRUE
SPAC3H5.07.1	0.63254	8.63471	20.258	6.76698e-06	4.88907e-05	448.972	429.325	427.503	308.204	304.086	309.822	309.683	641.9	down	TRUE
SPNCRNA.967	1.73906	3.52491	20.1882	7.01859e-06	5.06556e-05	9.9025	8.44805	8.08444	16.8442	14.4589	10.6776	16.2672	6.86229	up	TRUE
SPAC694.04c.1	0.656542	6.01775	20.18	7.04845e-06	5.0818e-05	68.893	70.6911	71.4747	50.9487	49.5214	51.5731	53.139	101.774	down	TRUE
SPAPB8E5.06c.1	0.606996	8.87576	20.1504	7.15846e-06	5.15574e-05	514.777	498.822	533.474	344.888	355.841	377.816	340.684	791.411	down	TRUE
SPNCRNA.1386	4.77779	-1.28513	20.0869	7.40025e-06	5.31326e-05	0.0848958	0.0488535	0.0917126	0.502453	0.409268	0.638677	0.588649	0.240886	up	TRUE
SPBC16A3.02c.1	1.87883	6.44651	20.0579	7.51325e-06	5.37762e-05	47.8812	54.7648	48.4548	115.062	113.531	109.373	116.981	91.2957	up	TRUE
SPAPB24D3.04c.1	1.50626	2.51368	19.9794	7.82815e-06	5.59142e-05	4.075	4.73879	4.37164	6.28066	6.8757	6.3229	7.59893	4.81771	up	TRUE
SPNCRNA.1191	1.78864	1.38526	19.8018	8.59034e-06	6.098e-05	1.91016	1.75873	1.80368	3.86888	3.18492	3.1345	2.78271	1.74642	up	TRUE
SPAC3A12.16c.1	1.54973	6.17422	19.7352	8.89491e-06	6.29479e-05	51.1073	49.4398	50.6254	88.4819	85.9871	86.7642	89.4212	75.3972	up	TRUE
SPMIT.02.1	1.51253	8.56821	19.717	8.97986e-06	6.3484e-05	270.308	277.439	278.898	478.687	468.284	422.069	458.504	381.864	up	TRUE
SPBC365.20c.1	1.54637	4.40935	19.708	9.02213e-06	6.37177e-05	14.3474	15.3889	14.8574	24.9216	26.3978	26.4731	24.8838	22.1615	up	TRUE
SPAC343.07.1	4.48755	-0.932154	19.6925	9.09564e-06	6.41712e-05	0.254687	0.0977071	0.183425	0.753679	0.491121	0.638677	1.07027	0.0602214	up	TRUE
SPBC21B10.04c.1	0.545271	6.21445	19.59	9.59699e-06	6.71595e-05	81.118	79.2404	81.502	50.1448	49.153	57.6086	52.5503	142.604	down	TRUE
SPAPB17E12.02.1	1.57327	3.55696	19.5754	9.67071e-06	6.75385e-05	9.93714	9.00126	10.6144	14.1056	13.4561	14.8486	14.7817	6.47718	up	TRUE
SPAC17D4.01.1	0.55495	7.32433	19.5137	9.98806e-06	6.94918e-05	174.245	171.958	179.295	108.819	107.428	129.197	111.944	299.058	down	TRUE
SPCC1450.13c.1	1.51773	4.00579	19.5132	9.99064e-06	6.94918e-05	12.8193	13.7767	14.6129	19.3947	18.6626	18.7771	20.3352	9.2741	up	TRUE
SPCC1183.08c.1	0.617908	9.54123	19.4901	1.01124e-05	7.02681e-05	832.955	807.256	801.507	570.334	551.775	578.002	576.127	1242.37	down	TRUE
SPCC1840.06.1	0.630516	6.07552	19.4538	1.03063e-05	7.14954e-05	78.5286	74.1108	69.5793	48.1852	48.4164	58.1196	53.6206	108.639	down	TRUE
SPAC2G11.02.1	0.653775	6.65504	19.4353	1.04066e-05	7.20221e-05	108.454	108.601	111.645	78.9855	76.9423	85.2633	77.2201	158.744	down	TRUE
SPAC2G11.05c.1	1.58598	2.95679	19.4362	1.04019e-05	7.20221e-05	5.85781	6.79064	6.57274	9.19488	10.4773	8.8776	9.15082	4.33594	up	TRUE
SPAC23C11.02c.1	0.627785	8.61035	19.1146	1.23099e-05	8.44335e-05	422.832	410.575	449.75	293.711	290.092	324.458	297.275	637.485	down	TRUE
SPNCRNA.1307	0.291941	0.589049	19.1112	1.23319e-05	8.45002e-05	2.41953	2.93121	2.23167	0.552698	0.736682	0.862213	0.321081	1.08399	down	TRUE
SPNCRNA.1548	1.89476	2.78129	18.9101	1.37023e-05	9.29682e-05	4.75417	5.91128	5.07477	9.34562	9.82242	7.15225	9.31136	2.89063	up	TRUE
SPAC24H6.08.1	1.6185	3.31076	18.8245	1.43317e-05	9.66717e-05	8.57448	7.96313	8.22357	11.9584	11.7869	11.6558	13.3249	5.0586	up	TRUE
SPNCRNA.1036	2.39976	0.0935442	18.7447	1.49436e-05	0.000100502	0.721615	0.586242	0.580847	1.62463	1.14595	1.41333	1.38102	0.361329	up	TRUE
SPAC1420.02c.1	1.56518	7.84673	18.7278	1.50772e-05	0.000101203	157.779	157.846	162.821	281.775	277.852	285.265	278.271	239.44	up	TRUE
SPCC1322.11.1	0.654906	8.28237	18.729	1.50676e-05	0.000101203	344.314	325.688	347.706	248.185	244.154	255.925	237.135	487.284	down	TRUE
SPNCRNA.1119	5.81364	-0.969867	18.6634	1.55944e-05	0.000104068	0.0848958	0.341975	0.0305709	0.703434	0.900389	0.510941	0.856217	0.0602214	up	TRUE
SPNCRNA.777	3.991	-0.153314	18.6537	1.56742e-05	0.0001045	0.500079	0.177045	0.444195	1.09143	0.887006	1.51593	1.69146	0.0908741	up	TRUE
SPAC1952.15c.1	1.93499	0.737656	18.6354	1.58258e-05	0.000105409	1.18854	1.07478	1.13112	2.26104	2.08727	1.94796	2.08703	0.8431	up	TRUE
SPBPB2B2.10c.1	1.59949	2.57246	18.5999	1.61232e-05	0.00010708	3.82031	4.93421	5.38047	7.53679	7.36682	7.40865	6.52865	3.73373	up	TRUE
SPAC1F7.12.1	1.73591	4.97949	18.5092	1.69086e-05	0.000111973	20.4599	18.1247	20.0851	37.5835	38.6758	43.0149	40.3492	33.5433	up	TRUE
SPCC1442.05c.1	0.601882	3.72701	18.4928	1.7055e-05	0.000112726	13.838	14.3629	16.814	9.49635	9.41316	12.071	8.45514	20.8968	down	TRUE
SPNCRNA.712	1.55915	2.77245	18.4028	1.78791e-05	0.000117947	5.34844	4.68994	6.5116	8.29047	8.47184	8.23893	7.92001	4.27572	up	TRUE
SPBC2G2.17c.1	1.51937	2.88043	18.386	1.80375e-05	0.000118765	5.47578	7.18147	5.25819	8.69243	8.55369	9.61208	8.13406	5.23926	up	TRUE
SPNCRNA.511	1.64177	2.21754	18.303	1.88405e-05	0.000123464	2.71667	3.85943	3.3628	4.97428	6.2618	5.93969	5.40487	3.97461	up	TRUE
SPAC343.16.1	0.537006	7.8824	18.2932	1.89385e-05	0.000123989	256.64	246.271	258.171	159.478	161.906	172.986	165.036	467.138	down	TRUE
SPAC139.02c.1	0.643281	6.09847	18.2671	1.91995e-05	0.000125579	77.3401	72.2055	71.9333	54.1644	52.9183	54.543	52.7109	112.072	down	TRUE
SPBP8B7.03c.1	0.621604	9.59317	18.2592	1.9279e-05	0.000125979	831.332	827.38	855.31	601.441	589.556	587.169	590.224	1296.39	down	TRUE
SPBC29A10.02.1	2.50111	0.887086	18.2482	1.93914e-05	0.000126594	1.0612	1.46561	0.641988	2.56251	3.19229	2.2673	2.03352	0.903321	up	TRUE
SPCC1906.04.1	1.96114	1.69909	18.1906	1.99859e-05	0.000130229	1.95171	2.40579	1.60286	5.2542	3.59407	3.90752	4.06045	2.72942	up	TRUE
SPBC56F2.04.1	0.665647	7.77026	18.1724	2.01784e-05	0.000131327	231.256	232.201	248.174	173.396	170.419	183.619	170.227	336.818	down	TRUE
SPCC162.04c.1	1.55013	3.38618	18.1711	2.01925e-05	0.000131327	6.76055	8.52499	7.09892	13.2889	13.1932	12.2547	11.6012	10.3819	up	TRUE
SPAC4G9.03.1	0.601968	7.00021	18.0726	2.1264e-05	0.000137777	140.757	135.911	136.988	94.1094	94.6636	98.4839	97.3947	225.65	down	TRUE
SPAC3C7.08c.1	0.642944	8.03061	18.056	2.14501e-05	0.000138853	283.722	279.54	286.663	201.634	198.536	214.116	204.101	423.296	down	TRUE
SPNCRNA.1149	2.6837	-0.373117	18.0289	2.17582e-05	0.000140715	0.382031	0.293121	0.489134	0.95466	1.0641	1.08575	0.856217	0.240886	up	TRUE
SPAC5H10.06c.1	0.582484	5.83739	17.9807	2.23153e-05	0.000144049	61.125	62.0928	60.8972	40.5479	40.9677	42.1846	44.5233	104.966	down	TRUE
SPCC1223.14.1	0.620404	7.39498	17.9432	2.27591e-05	0.000146366	188.257	179.39	177.128	130.185	127.814	129.907	127.416	286.172	down	TRUE
SPBC14C8.11c.1	1.77374	2.3637	17.8424	2.39978e-05	0.000153397	3.69297	4.68994	3.79079	6.58213	5.89345	6.86577	6.52865	2.28841	up	TRUE
SPNCRNA.1178	2.28833	1.04243	17.8414	2.40104e-05	0.000153397	1.10365	1.07478	1.74254	3.06496	2.86487	2.3631	2.72919	0.722657	up	TRUE
SPNCRNA.603	4.61254	-1.1666	17.7389	2.53391e-05	0.000161455	0.0424479	0.0977071	0.244567	0.401962	0.736682	0.574809	0.642163	0.0602214	up	TRUE
SPBC646.17c.1	2.25494	1.00093	17.6309	2.68199e-05	0.000170419	0.891406	1.80758	1.19226	2.61275	2.41468	2.61857	2.99676	0.782879	up	TRUE
SPAC9.10.1	0.628842	4.27197	17.6179	2.70038e-05	0.00017143	22.1937	19.1086	21.7092	14.8105	14.65	16.0999	13.8126	31.7659	down	TRUE
SPBP35G2.07.1	0.597316	8.13696	17.5845	2.74821e-05	0.000173986	311.186	293.854	305.373	206.709	206.476	219.29	209.452	499.416	down	TRUE
SPAC5D6.07c.1	1.51998	3.19685	17.5785	2.75688e-05	0.000174375	7.69538	7.96313	7.88729	10.9535	11.3521	10.8894	10.6681	5.0586	up	TRUE
SPAC1782.02c.1	0.602274	4.99568	17.574	2.76345e-05	0.000174631	34.5102	34.5883	33.414	24.7709	23.3283	23.6949	23.9741	56.7888	down	TRUE
SPNCRNA.739	2.21567	0.254207	17.5219	2.84019e-05	0.000178942	0.736684	0.750586	0.608544	1.45395	1.37866	1.3759	1.96807	0.670505	up	TRUE
SPBC23G7.10c.1	4.34356	-1.09973	17.4618	2.93139e-05	0.000183744	0.0424479	0.293121	0.122284	0.602943	0.532048	0.510941	0.909731	0.120443	up	TRUE
SPNCRNA.1471	1.5533	3.05916	17.4509	2.94828e-05	0.000184479	6.41452	7.18557	7.34649	11.1939	9.82697	9.91213	9.25619	4.67722	up	TRUE
SPNCRNA.1096	0.428582	0.498478	17.3351	3.13351e-05	0.000194793	1.32153	2.09577	1.94425	0.95466	0.543548	0.791161	0.939698	2.15117	down	TRUE
SPNCRNA.744	3.27751	-0.908081	17.3366	3.13103e-05	0.000194793	0.169792	0.341975	0.152854	0.552698	0.654828	0.766412	0.74919	0.180664	up	TRUE
SPBC8E4.05c.1	2.49456	-0.076379	17.2989	3.19368e-05	0.000197836	0.339583	0.537389	0.427992	1.30638	1.2278	1.37315	0.963244	0.722657	up	TRUE
SPBC1105.13c.1	1.66786	1.78155	17.2189	3.33113e-05	0.000205981	2.84401	2.44268	2.47624	4.67281	4.42009	3.44885	4.3346	2.22819	up	TRUE
SPNCRNA.1143	1.98456	2.04177	17.2134	3.34077e-05	0.000206393	2.50443	3.37089	3.27108	5.07477	5.68882	4.72621	5.99352	1.50554	up	TRUE
SPNCRNA.1659	2.65013	0.0991274	17.1087	3.52995e-05	0.000216723	0.509375	0.586242	0.764272	1.35662	1.30966	1.37315	1.71243	0.180664	up	TRUE
SPBC26H8.08c.1	0.647338	6.89811	17.0895	3.56585e-05	0.000217959	128.617	125.554	129.59	91.9991	92.6582	96.1847	93.8628	195.419	down	TRUE
SPBP22H7.08.1	0.663076	7.28022	17.0916	3.5619e-05	0.000217959	185.982	156.809	189.977	118.287	128.772	146.97	101.32	214.699	down	TRUE
SPCC576.16c.1	2.73512	0.505927	17.0168	3.70509e-05	0.000226069	0.609934	0.762359	0.412646	2.53337	1.59639	1.82163	1.95522	1.19931	up	TRUE
SPNCRNA.1345	1.51614	2.96509	16.8343	4.07902e-05	0.000247139	6.24884	7.32451	6.1608	9.18473	9.88811	8.3309	9.91371	4.69691	up	TRUE
SPAC24H6.07.1	0.661285	8.56433	16.8235	4.10218e-05	0.000248324	400.98	399.779	425.07	293.553	297.659	313.606	300.368	596.995	down	TRUE
SPAC23H4.06.1	0.63344	8.31552	16.7613	4.239e-05	0.000256381	359.873	324.827	346.674	238.765	238.603	260.356	250.39	528.865	down	TRUE
SPAC17A5.03.1	0.657665	10.2663	16.5928	4.63264e-05	0.000277117	1355.61	1324.1	1304.78	983.497	962.983	981.99	980.245	1959.14	down	TRUE
SPNCRNA.778	0.274864	0.326208	16.5431	4.75555e-05	0.000283405	1.42591	1.92717	1.34111	0.405831	0.328519	0.384739	1.00349	2.98168	down	TRUE
SPBC2F12.14c.1	0.655793	9.09392	16.5133	4.83099e-05	0.000287404	596.818	567.58	600.473	436.682	434.356	428.424	431.694	875.198	down	TRUE
SPNCRNA.717	2.96711	-0.671109	16.4208	5.07256e-05	0.000300998	0.297135	0.341975	0.183425	0.703434	0.859462	0.67061	1.07027	0.301107	up	TRUE
SPAC14C4.10c.1	1.63039	2.76736	16.4031	5.12011e-05	0.000303559	5.60312	4.88535	6.05303	8.49145	9.53594	7.28091	8.08055	3.67351	up	TRUE
SPCC13B11.02c.1	1.52536	2.93842	16.3932	5.14692e-05	0.000304887	6.66432	5.42274	6.87845	8.54169	10.3135	8.36666	9.4719	4.81771	up	TRUE
SPCC613.10.1	0.574159	6.76488	16.2938	5.42415e-05	0.000319664	117.793	116.76	118.065	73.8605	71.821	95.1628	76.2568	200.056	down	TRUE
SPAC25B8.18.1	1.65017	2.07144	16.2515	5.54646e-05	0.000325484	2.64926	2.78465	2.96538	4.47183	5.15874	5.20521	5.63696	4.15528	up	TRUE
SPBC3B9.01.1	1.6414	5.83308	16.2341	5.59772e-05	0.000327379	46.9898	45.1895	51.8788	74.4635	70.1076	62.3987	76.0963	28.0632	up	TRUE
SPNCRNA.1202	2.33235	1.93688	16.2285	5.61438e-05	0.000328075	2.67422	2.54038	2.72081	5.07477	6.05716	4.21526	5.61892	0.903321	up	TRUE
SPAC1687.14c.1	1.52389	3.22151	16.1785	5.76446e-05	0.000335709	7.0888	6.64408	6.57274	12.0589	12.6464	9.99529	9.90001	9.15366	up	TRUE
SPBC3B9.07c.1	0.606525	5.13558	16.0227	6.2589e-05	0.000362366	36.0807	36.7379	39.681	28.8408	26.9707	24.5252	25.6865	62.5098	down	TRUE
SPNCRNA.783	0.496143	0.808917	15.8785	6.75416e-05	0.000388435	2.18755	2.96116	1.96574	1.26161	1.12041	1.04877	1.00547	1.84506	down	TRUE
SPAC1687.11.1	0.633934	6.96836	15.7986	7.04529e-05	0.000403833	132.947	134.298	132.678	99.1841	95.8914	99.7293	93.6487	213.184	down	TRUE
SPBC4.01.1	3.53661	-0.733069	15.6166	7.75687e-05	0.00044096	0.297135	0.341975	0.152854	0.904415	0.532048	0.702544	1.1773	0.120443	up	TRUE
SPAC328.10c.1	0.622526	8.73175	15.6005	7.82329e-05	0.000444005	462.333	439.936	458.87	323.979	316.079	333.651	330.995	734.971	down	TRUE
SPAC14C4.14.1	0.581851	8.38879	15.5787	7.9143e-05	0.000448802	355.883	348.326	375.196	230.475	231.646	285.361	238.617	615.704	down	TRUE
SPNCRNA.1316	2.51801	-0.541485	15.4811	8.33347e-05	0.000469872	0.310337	0.302354	0.378926	0.741017	0.964317	0.920684	0.77996	0.349947	up	TRUE
SPAC926.08c.1	0.603693	5.90093	15.3605	8.88236e-05	0.000497949	62.9927	60.4807	66.186	42.9095	46.8202	46.3998	43.6136	108.399	down	TRUE
SPNCRNA.324	5.94727	-1.43553	15.3591	8.88911e-05	0.000497949	0.0424479	0.0488535	0.0305709	0.251226	0.572975	0.41514	0.74919	0.240886	up	TRUE
SPCC191.01.1	2.02022	5.18876	15.3211	9.06981e-05	0.000507147	18.4191	20.0788	17.4636	46.5861	49.2974	52.8894	45.9367	40.6476	up	TRUE
SPCC24B10.20.1	1.75301	2.50684	15.3122	9.1128e-05	0.000508418	4.75417	3.85943	4.86077	7.989	7.24404	5.93969	7.43838	2.58952	up	TRUE
SPNCRNA.1081	2.22322	1.22835	15.3038	9.15305e-05	0.000510251	1.40078	1.61217	1.83425	2.76349	3.31507	2.84211	3.53189	0.602214	up	TRUE
SPNCRNA.965	0.33674	-0.932297	15.292	9.21037e-05	0.000512206	0.514044	0.66304	0.744493	0.296598	0.235083	0.195946	0.151122	0.713202	down	TRUE
SPBC947.04.1	0.541634	5.89155	15.1821	9.76227e-05	0.000539619	59.7667	61.4089	64.8408	42.3568	42.1136	42.7913	39.493	122.129	down	TRUE
SPNCRNA.1252	3.08673	1.52339	15.1815	9.7658e-05	0.000539619	1.21995	2.44693	1.01932	2.48548	5.00186	3.46677	5.97886	0.784986	up	TRUE
SPCC16C4.13c.1	0.655447	8.7215	15.1596	9.87959e-05	0.000545035	441.71	468.168	442.299	339.47	341.781	326.32	329.256	687.698	down	TRUE
SPNCRNA.236	0.622619	1.67368	15.1354	0.000100069	0.00055162	3.6116	4.10179	4.19683	2.56015	2.69364	2.12979	2.17763	3.31013	down	TRUE
SPNCRNA.904	2.50696	-0.0224555	15.1234	0.00010071	0.000554706	0.636719	0.635096	0.436705	1.45631	1.22367	1.51804	0.864779	0.301107	up	TRUE
SPBC56F2.12.1	0.606956	9.91038	15.0766	0.000103235	0.000567711	1052.92	1008.29	1005.11	721.371	723.79	745.655	716.814	1724.5	down	TRUE
SPAC9G1.09.1	1.55639	2.86412	15.0464	0.000104901	0.000576412	6.23984	6.10669	5.96132	10.0491	9.12667	7.66412	8.2946	4.03484	up	TRUE
SPAC17G6.13.1	1.78539	5.52962	15.031	0.000105757	0.000580655	39.3068	36.8356	36.5933	64.1632	61.9631	46.2402	64.1628	19.5117	up	TRUE
SPAC222.15.1	3.69239	-0.522021	14.9976	0.000107646	0.000588688	0.21224	0.390828	0.33628	1.5576	0.736682	0.734478	0.909731	0.0602214	up	TRUE
SPNCRNA.1450	2.4992	0.341798	14.993	0.00010791	0.000589662	0.80651	0.586242	0.70313	0.904415	1.80078	1.9799	1.98	0.541993	up	TRUE
SPAPB17E12.08.1	2.35799	3.44054	14.9421	0.000110863	0.000604364	7.38594	8.3051	7.45929	16.179	16.2889	13.2525	14.7162	2.34864	up	TRUE
SPBP4H10.13.1	0.630081	7.62949	14.8667	0.000115382	0.000627512	207.986	209.816	212.17	151.21	154.045	159.691	147.156	341.836	down	TRUE
SPAC6F6.03c.1	0.632566	6.47517	14.8472	0.000116583	0.000633549	92.0271	95.6552	94.4029	66.0223	70.0257	71.8511	67.6411	153.866	down	TRUE
SPAC26F1.14c.1	1.59977	4.28407	14.8107	0.000118859	0.000644902	12.7344	12.3111	13.4206	23.6655	23.2873	25.3874	23.0643	21.4388	up	TRUE
SPNCRNA.2002	2.67966	3.38306	14.7534	0.000122525	0.000663229	7.36488	4.96279	8.08343	18.5919	14.2097	13.8478	13.4951	1.88011	up	TRUE
SPAC57A10.06.1	2.32929	0.162091	14.667	0.00012827	0.000689998	0.297135	0.732803	0.641988	1.60785	1.35058	1.56476	1.23081	0.8431	up	TRUE
SPCC1672.04c.1	1.913	1.45108	14.6254	0.000131135	0.000704863	2.58932	1.61217	1.80368	3.61766	3.68341	3.51272	3.05027	1.14421	up	TRUE
SPAC27E2.03c.1	0.614224	7.92043	14.5894	0.000133662	0.000717885	260.206	250.325	256.887	186.611	181.592	186.877	182.214	433.233	down	TRUE
SPCC364.06.1	0.650862	7.91061	14.5785	0.000134441	0.000720951	259.229	254.869	251.079	190.279	191.046	188.537	188.849	400.834	down	TRUE
SPNCRNA.897	2.19831	1.10216	14.5373	0.000137414	0.000735181	1.18854	1.56331	1.71197	2.96447	2.9058	2.61857	2.83622	0.541993	up	TRUE
SPBC1347.02.1	0.663296	7.90068	14.5309	0.000137882	0.000737113	239.152	255.699	268.137	188.319	193.011	193.232	187.565	386.32	down	TRUE
SPNCRNA.513	2.6603	0.043136	14.5187	0.000138774	0.000739407	0.466927	0.635096	0.733701	1.35662	1.35058	1.21349	1.60541	0.120443	up	TRUE
SPBC11C11.09c.1	0.551897	9.1562	14.5098	0.000139436	0.000741975	584.748	586.18	616.413	400.533	404.147	411.5	406.941	1153.89	down	TRUE
SPAC2G11.13.1	1.63785	3.91576	14.4586	0.000143275	0.00076006	13.0315	12.7019	12.7175	19.3444	18.0078	17.9468	19.2649	6.82532	up	TRUE
SPAC31G5.04.1	0.559617	7.49732	14.324	0.000153892	0.000810161	196.811	181.941	186.758	129.496	123.333	133.941	131.796	361.389	down	TRUE
SPAC16E8.05c.1	2.77863	-0.259182	14.3079	0.000155213	0.000815874	0.127344	0.439682	0.489134	1.25613	1.2278	0.862213	1.12378	0.541993	up	TRUE
SPAP27G11.08c.1	2.31598	0.114724	14.3051	0.000155443	0.00081617	0.551823	0.488535	0.611418	1.85907	1.30966	1.02188	1.49838	0.782879	up	TRUE
SPBC11C11.06c.1	1.58797	5.08989	14.2148	0.000163086	0.000850138	30.7323	29.4098	27.6666	42.6582	35.8928	45.1544	43.0249	16.9824	up	TRUE
SPAC977.11.1	0.596826	4.13444	14.1427	0.000169454	0.000878032	20.2834	15.9201	21.706	12.8674	11.4428	12.0232	16.072	29.8896	down	TRUE
SPNCRNA.1449	1.78648	0.727701	14.1313	0.000170487	0.000880745	1.01875	1.17248	1.16169	2.06006	2.2919	1.91603	1.76595	1.14421	up	TRUE
SPNCRNA.1683	0.577411	1.92225	14.1235	0.000171189	0.000883707	3.55467	4.27586	4.79966	2.44147	2.77594	2.78827	2.85484	6.33861	down	TRUE
SPAC29A4.02c.1	0.662136	9.62064	14.1096	0.00017246	0.00088894	844.629	829.973	831.589	620.328	618.934	642.317	627.018	1282.78	down	TRUE
SPNCRNA.902	2.68956	-0.223653	14.0681	0.000176309	0.000906077	0.679167	0.195414	0.427992	1.00491	0.982242	1.37315	1.07027	0.301107	up	TRUE
SPNCRNA.1442	0.394798	-0.139927	14.0659	0.000176518	0.000906475	1.23099	1.07478	1.00884	0.301472	0.695755	0.542875	0.267568	1.50554	down	TRUE
SPAC29A4.04c.1	0.608641	8.34506	14.053	0.000177735	0.000911368	347.412	329.371	349.294	244.383	244.662	254.1	240.929	591.053	down	TRUE
SPNCRNA.1155	3.49804	-1.30926	14.0279	0.000180122	0.000921718	0.169792	0.0488535	0.183425	0.552698	0.572975	0.510941	0.321081	0.120443	up	TRUE
SPNCRNA.1350	5.74783	-1.68893	14.0275	0.000180153	0.000921718	0.0424479	0.0488535	0.0917126	0.602943	0.532048	0.227433	0.210415	0.0602214	up	TRUE
SPAC16E8.14c.1	0.644471	3.42052	13.9948	0.000183318	0.000937217	10.0602	12.2134	12.4423	8.84317	8.06257	7.75992	8.72271	17.2233	down	TRUE
SPBC776.11.1	0.612338	7.89457	13.9658	0.000186167	0.000950373	249.339	237.086	266.805	176.03	178.049	193.547	175.15	427.429	down	TRUE
SPCPB16A4.03c.1	0.607024	8.05741	13.9397	0.000188772	0.000961538	283.212	278.661	276.575	202.036	195.712	204.664	202.442	487.733	down	TRUE
SPAC1A6.08c.1	1.71571	1.47164	13.9383	0.000188914	0.000961552	2.20729	1.51539	1.83505	3.8215	3.68832	2.90598	3.21338	2.40886	up	TRUE
SPAC23D3.17.1	1.74325	1.63015	13.8432	0.000198718	0.00100406	2.58932	2.29612	2.32339	4.06987	4.37916	3.16145	3.74595	1.44531	up	TRUE
SPNCRNA.662	2.02893	1.16141	13.7845	0.000205018	0.00103287	1.42362	0.888548	1.99726	2.56236	2.96645	2.64514	3.37135	1.23604	up	TRUE
SPBC3E7.07c.1	0.574797	3.65147	13.7186	0.000212344	0.00106589	12.6919	13.3859	13.818	9.39586	10.2726	8.62213	8.24109	23.9079	down	TRUE
SPAC5H10.11.1	2.77592	-0.107938	13.7011	0.000214327	0.00107428	0.721615	0.390828	0.366851	0.854169	1.39151	1.56476	1.01676	0.240886	up	TRUE
SPCC162.03.1	1.5826	2.36484	13.6917	0.000215401	0.0010781	4.92396	3.71287	4.15764	5.72796	6.46643	6.25903	6.36811	2.70996	up	TRUE
SPCC576.08c.1	0.593837	9.71754	13.6607	0.000218985	0.00109287	883.468	874.429	883.712	631.935	634.037	637.431	605.934	1584.31	down	TRUE
SPAC24B11.13.1	0.639085	6.40634	13.6482	0.000220448	0.00109938	91.1781	86.6662	88.7778	66.8764	63.1091	67.5081	66.8919	147.362	down	TRUE
SPAC23H3.09c.1	0.616439	8.00807	13.4432	0.000245902	0.00121058	269.12	262.832	276.452	195.153	191.455	201.534	197.09	465.692	down	TRUE
SPCC622.11.1	1.66256	3.3087	13.422	0.000248689	0.00121909	8.87161	9.28217	6.66445	11.7574	12.1962	12.8055	12.2546	4.57683	up	TRUE
SPAC20H4.01.1	0.646688	6.26848	13.4204	0.000248899	0.00121925	81.5139	79.729	80.9377	56.9113	61.4981	62.718	60.8449	132.333	down	TRUE
SPAP7G5.02c.1	0.612373	8.37171	13.4166	0.000249405	0.00122087	358.473	340.509	340.621	248.513	248.466	251.894	257.4	603.901	down	TRUE
SPNCRNA.998	3.70942	1.2466	13.4112	0.000250132	0.00122269	0.227139	0.941261	0.962891	5.03427	3.73015	2.26606	3.64427	1.85783	up	TRUE
SPNCRNA.371	2.99224	-0.897786	13.3781	0.000254583	0.00124181	0.27727	0.293121	0.154169	0.64746	0.436852	0.814664	0.804844	0.180664	up	TRUE
SPAPB1E7.12.1	0.643727	8.79393	13.365	0.000256369	0.00124964	467.903	446.912	495.095	332.774	346.445	379.055	332.052	750.239	down	TRUE
SPAC14C4.03.1	1.85762	0.349922	13.3396	0.000259856	0.00126574	0.891406	0.732803	0.917126	1.65809	1.59614	1.53282	1.39135	0.722657	up	TRUE
SPNCRNA.1566	0.457028	-0.0301963	13.1417	0.000288797	0.00139102	1.26193	1.46067	1.15326	0.458036	0.376608	0.725728	0.656183	1.04954	down	TRUE
SPNCRNA.690	2.12112	-0.0961258	13.1175	0.000292543	0.00140417	0.551823	0.635096	0.427992	1.00491	1.39151	1.08575	1.12378	0.602214	up	TRUE
SPNCRNA.1508	0.664545	5.04769	13.0201	0.000308166	0.00146591	39.6995	44.4209	44.3844	28.672	31.4635	23.4276	21.784	29.8516	down	TRUE
SPNCRNA.961	1.84848	0.691664	12.9827	0.000314375	0.00148827	1.34012	0.958067	0.988234	2.17688	1.92028	2.20829	1.56816	0.982091	up	TRUE
SPBP8B7.16c.1	0.544777	7.73792	12.9724	0.000316112	0.00149547	228.54	214.565	215.402	143.249	145.699	166.918	146.306	447.144	down	TRUE
SPAC4G9.07.1	1.97114	0.619818	12.9359	0.000322347	0.0015208	0.636719	1.27019	1.03941	1.95957	2.21005	1.59669	1.98	0.963543	up	TRUE
SPAC6C3.08.1	1.62507	2.55299	12.8584	0.000335976	0.00157967	4.62682	5.08077	4.76906	7.33581	7.98072	5.62035	7.81298	3.01107	up	TRUE
SPBC19F5.05c.1	0.618594	7.21785	12.8442	0.000338527	0.00158954	154.85	154.475	154.933	111.293	113.122	119.56	110.987	271.538	down	TRUE
SPBC2F12.07c.1	0.655941	7.61422	12.8312	0.000340879	0.00159841	201.384	199.808	215.897	154.078	148.612	164.137	153.835	329.432	down	TRUE
SPCC1450.08c.1	3.30909	-1.00555	12.7692	0.000352375	0.00164561	0.047669	0.126628	0.188653	0.574856	0.574448	0.622933	0.792964	0.445518	up	TRUE
SPAC9E9.13.1	1.60958	7.27933	12.739	0.000358114	0.00167015	132.395	140.649	128.887	196.057	199.027	169.792	201.264	73.8315	up	TRUE
SPBC29A10.14.1	1.72541	1.38178	12.7155	0.000362639	0.00168784	2.24974	1.70987	1.95654	3.46692	2.9058	2.71438	3.79946	1.38509	up	TRUE
SPAPYUG7.05.1	0.644002	6.4292	12.693	0.00036703	0.00170712	90.1594	92.2355	86.485	66.6252	67.5701	69.0409	66.6244	150.493	down	TRUE
SPNCRNA.1407	1.76477	0.853435	12.6485	0.000375862	0.00174468	1.23099	1.56331	1.19226	2.56251	2.04634	2.20343	1.98	0.963543	up	TRUE
SPNCRNA.1190	2.54057	1.12378	12.6417	0.000377244	0.00174992	1.57057	1.56331	1.16169	3.86888	3.11043	2.49084	2.56865	0.361329	up	TRUE
SPAC3G9.09c.1	0.657098	7.3907	12.6205	0.000381549	0.00176373	179.792	173.901	171.972	132.741	134.143	134.049	131.204	284.479	down	TRUE
SPAPB1E7.07.1	0.599394	9.71792	12.6197	0.000381692	0.00176373	890.387	854.986	872.982	622.74	619.017	651.482	631.46	1594	down	TRUE
SPBC21.03c.1	1.52205	1.93202	12.591	0.000387605	0.00178956	3.05625	3.56631	2.90423	4.2206	4.99307	4.343	4.44163	2.22819	up	TRUE
SPAC1006.01.1	1.67571	6.59696	12.5053	0.000405797	0.00186359	61.0401	62.4837	54.9359	118.83	122.944	121.764	121.048	110.988	up	TRUE
SPAC1039.02.1	1.61008	7.65419	12.4797	0.000411393	0.00188678	179.003	169.131	168.018	273.485	269.421	196.71	254.136	100.811	up	TRUE
SPCC737.08.1	0.664841	9.02914	12.4754	0.000412338	0.00188986	545.201	547.55	549.573	410.956	419.377	429.191	409.325	868.152	down	TRUE
SPNCRNA.07	2.84691	-0.975757	12.456	0.000416642	0.00190579	0.169792	0.341975	0.152854	0.602943	0.818535	0.510941	0.588649	0.240886	up	TRUE
SPCC962.04.1	0.532333	8.46036	12.4026	0.000428745	0.00195726	352.021	360.099	358.168	244.393	251.045	251.926	231.5	768.787	down	TRUE
SPNCRNA.771	1.86526	0.701159	12.3868	0.000432371	0.00197251	1.07151	0.918984	0.930272	2.3976	2.10847	1.68307	1.88812	1.45995	up	TRUE
SPNCRNA.1015	3.09402	0.0765905	12.3635	0.000437806	0.00199467	0.108539	0.725817	0.678796	1.31778	1.20055	1.62262	1.69044	0.326701	up	TRUE
SPBC1A4.02c.1	0.640692	7.3846	12.3182	0.000448558	0.00204097	167.415	173.821	180.093	130.085	133.585	132.462	125.703	293.459	down	TRUE
SPCC1259.09c.1	0.634141	5.81659	12.2849	0.000456634	0.00207498	59.6818	55.8396	59.2769	41.8543	44.2009	44.1006	44.6303	101.112	down	TRUE
SPNCRNA.585	2.04649	0.470074	12.2807	0.000457669	0.00207832	0.679167	0.715851	0.779496	2.06006	1.92356	1.40509	1.65892	1.32487	up	TRUE
SPAC1002.13c.1	0.641253	9.22256	12.2571	0.00046348	0.00210056	629.418	613.307	626.122	455.172	452.077	474.984	484.886	1043.1	down	TRUE
SPBC1709.02c.1	0.600725	8.89573	12.2422	0.000467211	0.00211608	493.924	473.391	507.354	348.702	353.239	365.674	362.233	905.791	down	TRUE
SPBC1711.06.1	0.593808	8.65876	12.075	0.000511036	0.00229501	419.821	406.66	419.741	296.744	297.409	316.079	294.248	782.457	down	TRUE
SPAC6B12.15.1	0.581136	10.638	12.0607	0.000514959	0.00230962	1652.03	1576.37	1684.19	1149.29	1133.3	1251.65	1151.16	3150.16	down	TRUE
SPNCRNA.847	3.85868	-1.44021	12.0418	0.000520203	0.00233163	0.127344	0.0488535	0.183425	0.602943	0.572975	0.255471	0.428108	0.0602214	up	TRUE
SPAC15F9.01c.1	2.51474	-0.479056	12.0351	0.000522067	0.00233847	0.382031	0.488535	0.427992	0.904415	1.0641	0.798346	0.856217	0.0602214	up	TRUE
SPNCRNA.875	0.42974	3.67845	12.0273	0.000524277	0.00234532	12.4467	12.5952	13.7674	6.66403	8.1829	10.1811	5.67907	32.9593	down	TRUE
SPAC1071.10c.1	0.59825	12.3375	11.9833	0.000536781	0.00239197	5388.64	5190.54	5444.52	3763.72	3717.38	4100.72	3916.55	9882.76	down	TRUE
SPAC1687.08.1	1.6986	1.91327	11.9838	0.000536638	0.00239197	3.05625	3.12663	2.96538	5.37624	3.92897	4.37493	4.92325	1.62598	up	TRUE
SPNCRNA.1588	2.43922	-0.613	11.9418	0.000548889	0.00243962	0.382031	0.244268	0.397421	1.05515	0.818535	0.766412	0.588649	0.240886	up	TRUE
SPNCRNA.1602	3.06472	-0.918339	11.9229	0.000554484	0.00245975	0.17081	0.211145	0.321514	0.646807	0.977822	0.587742	0.432283	0.101714	up	TRUE
SPCC830.02.1	1.70381	1.05077	11.8504	0.000576487	0.00254916	1.50656	0.998126	1.54389	2.44242	2.671	2.36103	2.54623	1.83501	up	TRUE
SPNCRNA.740	2.01746	2.20707	11.8428	0.00057884	0.00255793	3.35339	3.22433	4.00479	6.12992	6.01623	6.29096	5.67244	1.20443	up	TRUE
SPNCRNA.1018	1.74463	0.829046	11.7465	0.00060959	0.00267669	0.894972	1.47249	1.37936	2.37349	2.1735	2.1144	1.93275	1.14559	up	TRUE
SPBC428.07.1	1.81723	1.58903	11.6707	0.000634929	0.00277423	2.24974	2.58924	2.29282	4.17036	3.80619	3.70432	3.37135	1.02376	up	TRUE
SPCC1183.07.1	0.635179	8.8004	11.6704	0.000635016	0.00277423	456.655	454.289	471.739	347.798	343.539	354.817	339.169	798.596	down	TRUE
SPBC646.10c.1	0.594974	8.22158	11.6392	0.000645757	0.00281226	303.8	302.501	308.154	217.914	223.46	224.718	224.596	582.823	down	TRUE
SPNCRNA.653	2.28379	0.517629	11.606	0.000657409	0.0028558	1.0612	0.781656	0.947697	2.1103	1.28915	1.62863	2.56865	0.42155	up	TRUE
SPCP31B10.07.1	0.593171	11.0337	11.6027	0.000658556	0.00285719	2192.97	2079.26	2168.42	1555.52	1511.71	1624.1	1552.8	4086.3	down	TRUE
SPCC622.18.1	0.579383	9.41674	11.5875	0.000663958	0.00287161	716.436	687.711	684.176	506.02	480.357	509.217	510.145	1373.77	down	TRUE
SPNCRNA.1640	1.73277	1.70615	11.5694	0.000670477	0.00289799	2.63177	2.44268	2.72081	3.26594	4.37916	4.08753	4.3346	1.32487	up	TRUE
SPAC14C4.11.1	0.640949	7.39286	11.5075	0.000693158	0.00298668	171.787	170.89	177.495	128.427	128.592	138.497	129.449	299.18	down	TRUE
SPCC1620.04c.1	4.48102	-1.87715	11.5005	0.000695781	0.00299424	0.127344	0.0488535	0.0305709	0.200981	0.245561	0.319338	0.481622	0.0602214	up	TRUE
SPNCRNA.1616	1.7517	1.06027	11.4085	0.000731085	0.00311705	1.44323	1.46561	1.10055	2.31128	2.25097	2.68244	2.94325	1.92709	up	TRUE
SPNCRNA.214	3.15644	-1.10949	11.4018	0.000733725	0.00312444	0.21224	0.195414	0.213996	0.351717	0.818535	0.447074	0.695676	0.0602214	up	TRUE
SPNCRNA.1580	1.63453	2.20066	11.389	0.000738822	0.00314186	4.11745	4.15255	3.02652	5.92894	6.22087	4.6304	5.67634	2.34864	up	TRUE
SPBP23A10.14c.1	1.54941	4.28678	11.3675	0.000747406	0.00316513	16.9367	16.6102	18.0062	24.1177	23.7375	22.7049	23.9206	9.15366	up	TRUE
SPNCRNA.678	3.74836	-0.262589	11.3647	0.000748514	0.00316788	0.393874	0.182517	0.445326	0.480998	1.45036	0.806393	2.0652	0.199453	up	TRUE
SPBC17D1.06.1	0.626235	7.31913	11.356	0.00075206	0.00318094	165.844	160.679	164.96	121.895	117.378	127.576	124.954	294.121	down	TRUE
SPAC1556.04c.1	1.7164	0.905245	11.3525	0.000753453	0.00318489	1.40078	1.31905	1.43683	2.1103	1.92356	2.2673	2.78271	1.02376	up	TRUE
SPCC1322.04.1	1.53496	8.10898	11.3342	0.000760919	0.00321251	244.67	240.311	248.419	338.201	334.126	322.596	342.059	137.365	up	TRUE
SPAC1786.02.1	0.621901	8.56839	11.333	0.000761428	0.0032127	405.929	381.058	411.651	268.913	250.676	350.442	294.218	673.757	down	TRUE
SPBC2D10.10c.1	0.646617	7.73039	11.3186	0.000767334	0.00323409	218.012	214.614	224.665	163.297	166.94	174.454	162.253	374.457	down	TRUE
SPAC1F7.02c.1	0.649715	7.16137	11.2868	0.000780621	0.00328277	146.785	144.118	151.54	112.951	108.906	117.229	111.736	251.726	down	TRUE
SPAC19B12.08.1	1.57299	3.74019	11.2821	0.000782593	0.00328594	10.1026	9.81956	7.12301	15.777	15.3066	16.7333	17.1243	14.5134	up	TRUE
SPCC24B10.14c.1	1.96486	0.509489	11.2185	0.000809879	0.00339226	0.679167	1.12363	1.06998	1.45711	2.25097	1.72443	1.60541	0.662436	up	TRUE
SPNCRNA.1031	1.70552	1.27026	11.1891	0.000822809	0.00344433	2.0375	1.61217	1.98711	2.71324	3.39692	2.81018	2.78271	1.08399	up	TRUE
SPNCRNA.1106	2.59204	-0.825494	11.1862	0.000824059	0.00344747	0.127344	0.330348	0.325855	0.468889	0.82005	0.672622	0.796977	0.259976	up	TRUE
SPBC56F2.08c.1	0.610993	7.89059	11.176	0.000828626	0.00346238	253.669	233.96	239.615	178.168	174.716	187.994	178.998	451.239	down	TRUE
SPCP1E11.11.1	0.610091	7.44541	11.1209	0.000853585	0.00356021	173.867	176.215	183.272	136.516	123.599	136.102	132.018	332.723	down	TRUE
SPNCRNA.1660	1.92894	1.53132	11.1001	0.000863235	0.00359395	2.46521	1.33062	2.03489	4.73808	2.6365	3.07721	4.48203	1.80959	up	TRUE
SPNCRNA.1673	0.547281	1.93193	11.0817	0.000871831	0.00362755	4.76342	5.70736	5.81666	2.7973	2.51045	3.03732	2.10126	2.76597	down	TRUE
SPAC4F10.14c.1	0.661134	8.45926	11.0464	0.000888578	0.00368835	383.559	361.564	347.284	281.975	275.066	287.435	275.969	602.636	down	TRUE
SPCC191.09c.1	1.87195	0.159842	11.0266	0.00089816	0.00372588	0.721615	0.83051	0.733701	1.1054	1.47336	1.50089	1.23081	0.541993	up	TRUE
SPCC576.02.1	1.62249	3.88117	11.0073	0.000907524	0.00376021	12.5646	12.5065	13.1039	17.8816	19.2959	16.3112	19.0152	6.27652	up	TRUE
SPAC25H1.03.1	2.19756	-0.0253449	10.9981	0.000912076	0.00377228	0.61957	0.543837	0.391858	1.07188	1.63122	1.28799	0.867669	0.73169	up	TRUE
SPBP8B7.20c.1	0.618519	7.16246	10.9857	0.000918173	0.00379522	146.87	140.112	150.928	112.499	105.509	110.395	109.435	270.214	down	TRUE
SPBC25H2.07.1	0.635973	7.05048	10.9727	0.000924629	0.00381734	134.263	124.87	150.5	100.34	101.58	109.15	100.98	238.537	down	TRUE
SPBC2G2.09c.1	1.80314	0.326605	10.8845	0.000969746	0.00397982	0.636719	0.928217	0.794843	1.45711	1.63707	1.34122	1.60541	1.02376	up	TRUE
SPAC1071.08.1	0.50562	6.8527	10.8715	0.000976552	0.0040029	119.83	107.331	120.419	77.026	85.7825	89.287	58.3298	266.66	down	TRUE
SPNCRNA.1427	2.37748	-0.674643	10.8236	0.00100214	0.00408846	0.339583	0.390828	0.366851	0.95466	0.695755	0.798346	0.588649	0.120443	up	TRUE
SPNCRNA.1283	2.89311	-0.731372	10.778	0.00102714	0.00418307	0.169792	0.244268	0.397421	1.00491	0.736682	0.894147	0.374595	0.180664	up	TRUE
SPBC4F6.13c.1	0.600396	7.29182	10.7328	0.00105254	0.00426386	161.302	152.96	161.414	113.655	117.501	125.596	113.395	307.671	down	TRUE
SPBC19C7.06.1	0.652844	8.44213	10.6762	0.00108523	0.00438342	360.255	347.593	364.435	269.566	269.421	289.097	270.725	611.127	down	TRUE
SPAC1B2.03c.1	0.587913	8.50942	10.6507	0.00110031	0.0044288	378.933	357.51	367.217	259.517	257.88	289.64	272.223	732.353	down	TRUE
SPBC29A3.12.1	0.554224	8.35324	10.606	0.00112719	0.00452381	324.03	313.629	338.713	225.53	225.262	248.685	233.376	707.04	down	TRUE
SPNCRNA.1115	2.23661	6.07124	10.5875	0.00113856	0.00456413	46.4478	54.2231	51.5564	91.0857	94.1956	85.4621	100.357	13.5687	up	TRUE
SPAC23G3.12c.1	0.651364	7.09827	10.5588	0.00115638	0.00461681	140.078	138.451	141.574	104.761	107.023	107.521	112.914	243.716	down	TRUE
SPNCRNA.1637	3.13476	-0.758545	10.5498	0.00116199	0.00463386	0.254687	0.341975	0.275138	1.20589	0.818535	0.67061	0.374595	0.0602214	up	TRUE
SPNCRNA.1024	3.753	-1.4303	10.5402	0.00116805	0.00465267	0.172763	0.148124	0.0917126	0.805482	0.247484	0.351751	0.482639	0.0602214	up	TRUE
SPAC227.14.1	1.51377	4.24158	10.5338	0.00117209	0.00466069	17.4885	16.024	16.7223	23.8163	25.17	20.0225	21.7265	9.45476	up	TRUE
SPAC688.13.1	1.63128	2.73968	10.518	0.0011822	0.00469698	5.51823	5.37389	6.14475	8.91808	7.69423	8.14313	7.92001	2.77019	up	TRUE
SPBC582.06c.1	2.20362	0.0300859	10.5174	0.00118258	0.00469698	0.679167	0.293121	0.458563	1.30638	1.0641	1.43702	1.33784	0.963543	up	TRUE
SPNCRNA.1453	1.93351	0.180181	10.496	0.0011963	0.0047406	0.636719	0.488535	0.855985	1.15564	1.678	1.24542	1.44487	0.8431	up	TRUE
SPBC16G5.13.1	1.85719	0.871516	10.4686	0.0012142	0.00480599	1.70887	1.00032	1.19223	2.23134	2.05342	2.76822	1.90787	0.887965	up	TRUE
SPBC405.01.1	0.562582	8.34187	10.4	0.00126014	0.00497077	330.499	310.904	325.396	236.354	229.476	236.023	232.623	694.474	down	TRUE
SPNCRNA.234	1.86301	0.19118	10.3931	0.00126484	0.00498606	0.80651	0.586242	0.641988	1.45711	1.59614	1.18155	1.28433	0.963543	up	TRUE
SPNCRNA.1607	2.25413	-0.474048	10.3669	0.00128291	0.00504906	0.414631	0.606956	0.225155	0.860149	0.867852	0.971427	0.788308	0.348983	up	TRUE
SPBC25H2.05.1	0.606661	7.65608	10.2975	0.00133212	0.00521301	196.194	201.277	212.406	149.681	157.486	155.422	146.574	394.511	down	TRUE
SPNCRNA.899	2.48732	-0.977096	10.248	0.00136834	0.00534176	0.234864	0.410077	0.192566	0.583197	0.680367	0.538532	0.626911	0.124899	up	TRUE
SPAC22G7.06c.1	0.629741	11.1856	10.2182	0.00139061	0.00542039	2391	2331	2382.35	1772.35	1750.11	1845.77	1831.68	4329.04	down	TRUE
SPBC1718.02.1	2.36865	-0.207161	10.1573	0.00143728	0.00557104	0.296117	0.619365	0.626183	1.26251	0.822955	0.945082	1.44069	0.259615	up	TRUE
SPAC30C2.02.1	0.579379	6.13263	10.1014	0.00148156	0.00572005	70.6758	67.369	70.7104	50.798	49.3986	53.2018	52.4433	146.76	down	TRUE
SPAC23C11.12.1	1.77379	1.03326	10.0636	0.00151223	0.00582868	1.86771	1.61217	1.31455	2.46202	2.61931	2.29924	2.67568	0.782879	up	TRUE
SPBC23G7.15c.1	0.639616	7.85876	10.0561	0.00151845	0.00584613	245.349	236.988	224.727	178.974	186.585	181.799	176.916	425.585	down	TRUE
SPAC3F10.03.1	0.620796	7.8656	10.0521	0.00152173	0.0058555	234.907	228.39	242.06	175.406	176.64	181.927	180.555	445.879	down	TRUE
SPCC417.08.1	0.631387	11.7546	10.0209	0.00154771	0.00594149	3522.33	3384.62	3625.58	2634.56	2639.78	2809.92	2614.03	6411.84	down	TRUE
SPNCRNA.886	1.63204	1.1786	9.98628	0.0015771	0.00603494	1.69792	1.70987	1.89539	2.81373	2.2919	2.52277	3.26433	1.20443	up	TRUE
SPBC215.08c.1	0.606708	9.08461	9.88738	0.00166416	0.00632602	566.391	531.716	538.117	408.042	390.237	434.246	407.483	1067.16	down	TRUE
SPAC977.15.1	0.551688	2.59436	9.87877	0.00167197	0.00634173	5.73047	6.74179	6.17532	4.7733	3.64248	4.82201	3.79946	12.4658	down	TRUE
SPNCRNA.1613	0.453943	3.19041	9.86706	0.00168265	0.00637872	8.44306	8.40569	9.30345	5.66922	4.97555	7.0341	5.09802	24.2531	down	TRUE
SPAC140.02.1	0.579629	8.77117	9.85582	0.00169295	0.00641074	440.142	415.446	446.13	316.888	313.398	338.75	313.428	911.09	down	TRUE
SPAC1A6.10.1	0.644289	5.92629	9.82831	0.00171846	0.00648995	61.7193	59.4547	63.0066	48.8384	44.8148	49.721	47.0919	111.711	down	TRUE
SPNCRNA.710	1.59121	1.18215	9.81851	0.00172764	0.00651354	1.99505	1.41675	1.92597	2.86398	2.78302	2.49084	2.62216	1.26465	up	TRUE
SPBC1348.07.1	2.02762	-0.0137284	9.81133	0.0017344	0.00653547	0.673054	0.580185	0.55532	1.11333	1.38152	1.48971	0.742875	0.553435	up	TRUE
SPAC10F6.08c.1	2.08227	4.03639	9.80662	0.00173885	0.00654865	13.1164	12.3599	13.0843	23.6655	22.1414	19.6712	22.6362	3.61329	up	TRUE
SPAC19A8.16.1	2.27545	0.756447	9.75033	0.0017929	0.00670392	1.23099	1.22134	1.13112	2.61275	2.12819	1.85216	2.3546	0.240886	up	TRUE
SPAC821.10c.1	1.60758	7.24225	9.73237	0.00181051	0.00676322	93.2581	88.8646	106.356	168.422	169.887	194.796	213.252	175.967	up	TRUE
SPBC3E7.16c.1	0.636596	8.67457	9.72899	0.00181384	0.006772	425.031	404.996	408.519	309.913	313.786	330.643	317.014	758.85	down	TRUE
SPNCRNA.1550	1.60034	1.95705	9.672	0.00187097	0.00695149	3.22604	3.12663	2.96538	6.18017	4.87029	4.08753	3.58541	2.28841	up	TRUE
SPCC1393.10.1	0.631609	6.86574	9.64813	0.00189544	0.00703019	163.594	159.116	157.868	103.606	104.363	84.4011	68.4438	90.573	down	TRUE
SPBC3B9.13c.1	0.529009	6.29093	9.60797	0.00193735	0.00717109	75.7271	73.9642	84.4062	52.0541	64.4597	60.2911	39.8141	175.666	down	TRUE
SPNCRNA.1128	1.85216	0.27719	9.58371	0.00196311	0.00725868	0.933854	0.781656	0.917126	1.40687	1.678	1.24542	1.55189	0.42155	up	TRUE
SPNCRNA.751	4.71884	-2.19257	9.58236	0.00196456	0.00726014	0.0424479	0.0488535	0.0305709	0.351717	0.245561	0.191603	0.107027	0.0602214	up	TRUE
SPNCRNA.1428	1.57372	2.93613	9.50447	0.00204972	0.00753856	7.0888	5.91128	6.90902	8.4412	9.9452	8.90954	9.68595	3.3724	up	TRUE
SPNCRNA.1479	1.77915	0.0397831	9.48614	0.0020703	0.00760713	0.757568	0.712822	0.718018	1.28573	1.15152	1.21119	1.18757	0.458827	up	TRUE
SPNCRNA.380	2.7733	-1.22209	9.48023	0.00207698	0.00762258	0.127344	0.195414	0.275138	0.401962	0.654828	0.542875	0.374595	0.0602214	up	TRUE
SPNCRNA.51	3.17797	-1.5024	9.43145	0.00213295	0.00779899	0.0848958	0.0977071	0.183425	0.552698	0.491121	0.223537	0.428108	0.120443	up	TRUE
SPBC1685.02c.1	0.530149	8.79327	9.4264	0.00213884	0.00781639	435.643	436.067	404.392	314.133	300.812	310.716	304.064	1043.7	down	TRUE
SPAC343.21.1	0.662161	1.35721	9.41216	0.00215551	0.00786896	2.92891	2.63809	2.84367	2.26104	2.04634	1.75636	1.87297	3.61329	down	TRUE
SPBPB2B2.02.1	1.5818	2.10249	9.35155	0.00222797	0.008078	3.48073	2.88236	2.90423	6.43139	3.60156	5.17328	5.5119	3.85417	up	TRUE
SPNCRNA.630	0.559519	0.81743	9.29961	0.00229203	0.00826687	2.07995	1.75873	2.13996	1.00491	0.900389	1.24542	1.71243	2.70996	down	TRUE
SPAC30D11.02c.1	2.66513	-1.38382	9.29706	0.00229522	0.00826974	0.127344	0.244268	0.183425	0.401962	0.491121	0.41514	0.428108	0.0602214	up	TRUE
SPNCRNA.865	1.64581	1.888	9.2936	0.00229956	0.00828098	3.48073	2.98007	2.87366	4.57232	4.62472	4.1514	4.65568	1.44531	up	TRUE
SPAC3F10.15c.1	1.53523	3.756	9.23862	0.00236964	0.00851499	13.2013	11.0898	11.6475	16.6312	16.6981	14.6576	17.0708	6.20281	up	TRUE
SPNCRNA.1373	2.36384	-0.926955	9.23332	0.00237651	0.00851818	0.21224	0.244268	0.213996	0.703434	0.491121	0.542875	0.802703	0.42155	up	TRUE
SPAC4F10.08.1	1.67738	0.87503	9.11135	0.00254029	0.00901479	1.48139	1.22134	1.42463	2.01227	2.57839	1.75144	2.48292	1.01865	up	TRUE
SPNCRNA.239	1.82071	0.755818	9.11072	0.00254116	0.00901479	0.848958	0.83051	1.49797	2.61275	1.96448	1.82023	1.92649	1.32487	up	TRUE
SPAC1A6.11.1	2.84328	-1.31698	9.10421	0.00255022	0.00903764	0.169792	0.195414	0.122284	0.351717	0.695755	0.319338	0.535136	0.180664	up	TRUE
SPNCRNA.1591	1.95361	0.903443	9.09376	0.00256483	0.00908475	1.10365	1.85643	1.22284	2.91422	2.41468	2.01183	2.14054	0.602214	up	TRUE
SPBC1685.17.1	0.547142	0.00598501	9.04398	0.00263561	0.00929259	1.14609	1.22134	1.03941	0.653188	0.736682	0.734478	0.428108	1.44531	down	TRUE
SPAC869.08.1	2.43786	-0.482722	9.03687	0.00264588	0.00931452	0.551823	0.488535	0.305709	0.703434	1.02317	0.989949	0.802703	0.0602214	up	TRUE
SPAC14C4.08.1	1.58294	1.75681	9.01612	0.00267609	0.0094065	2.21425	3.48101	2.58428	3.97706	3.84744	3.57237	4.84094	1.88108	up	TRUE
SPNCRNA.802	2.32483	0.0272743	8.98759	0.0027182	0.00952542	0.891406	0.488535	0.580847	1.50736	0.982242	1.02188	1.81946	0.240886	up	TRUE
SPCC569.02c.1	0.396358	-0.36156	8.96049	0.00275881	0.00964326	0.552714	1.03198	1.23555	0.419699	0.236925	0.282934	0.683475	1.17679	down	TRUE
SPNCRNA.1466	2.73328	-0.264258	8.94283	0.00278561	0.00972218	0.509375	0.341975	0.580847	1.00491	0.654828	1.37315	1.28433	0.0602214	up	TRUE
SPNCRNA.1201	2.17884	-0.58446	8.92658	0.00281049	0.00980409	0.382031	0.537389	0.33628	0.703434	1.02317	0.67061	0.802703	0.180664	up	TRUE
SPBC32H8.15.1	2.66725	-1.2876	8.87535	0.00289047	0.0100324	0.21224	0.195414	0.122284	0.251226	0.491121	0.574809	0.535136	0.180664	up	TRUE
SPCP1E11.09c.1	0.543402	5.58345	8.86927	0.00290011	0.0100406	44.1883	46.6063	46.7123	33.4633	35.3607	36.5004	29.7	111.229	down	TRUE
SPCC1827.06c.1	0.664837	7.92067	8.83441	0.00295604	0.0102087	248.32	236.646	245.79	194.7	190.923	197.096	191.204	433.594	down	TRUE
SPNCRNA.1445	2.12598	-0.588335	8.81734	0.00298381	0.0102738	0.466927	0.439682	0.275138	0.703434	0.982242	0.830279	0.588649	0.301107	up	TRUE
SPNCRNA.1095	0.431923	2.52574	8.80457	0.00300477	0.0103305	5.73047	4.29911	5.96132	3.61766	3.47878	3.99173	2.78271	16.32	down	TRUE
SPMIT.09.1	1.87572	4.02091	8.77112	0.00306038	0.0104903	12.607	14.9003	12.4729	23.0626	23.6966	15.424	22.1011	4.81771	up	TRUE
SPNCRNA.1289	2.35341	-0.378212	8.6552	0.00326129	0.0110748	0.254687	0.781656	0.397421	1.15564	0.859462	0.894147	0.963244	0.180664	up	TRUE
SPNCRNA.948	1.83288	-0.242452	8.63286	0.00330154	0.0111619	0.594271	0.488535	0.550276	0.803924	1.10502	0.989949	1.01676	0.481771	up	TRUE
SPNCRNA.1017	0.639128	7.47256	8.57873	0.00340113	0.011437	183.047	176.298	169.555	140.018	132.266	137.861	143.789	338.039	down	TRUE
SPNCRNA.800	1.75144	0.0637139	8.57692	0.0034045	0.0114428	0.795049	0.700755	0.569535	1.37813	1.27323	1.2239	0.991125	0.75891	up	TRUE
SPNCRNA.1030	2.15342	-0.842347	8.57273	0.00341234	0.0114635	0.339583	0.341975	0.33628	0.703434	0.695755	0.638677	0.535136	0.120443	up	TRUE
SPNCRNA.1669	2.2847	-0.848271	8.55795	0.00344016	0.0115514	0.096187	0.343147	0.365536	0.531846	0.743721	0.652248	0.67791	0.321944	up	TRUE
SPAC513.01c.1	0.590818	10.3381	8.53873	0.00347669	0.0116514	1257.37	1232.96	1291.96	943.428	951.757	1004.91	945.799	2727.4	down	TRUE
SPCC663.14c.1	3.09213	-1.5025	8.50528	0.00354117	0.0118502	0.127344	0.146561	0.122284	0.452207	0.654828	0.223537	0.321081	0.120443	up	TRUE
SPNCRNA.451	2.61303	-1.05613	8.465	0.00362045	0.0120959	0.21224	0.341975	0.213996	0.401962	0.572975	0.798346	0.428108	0.0602214	up	TRUE
SPCC1442.07c.1	1.53051	3.02172	8.38906	0.00377486	0.0125471	7.42839	7.08376	7.0313	10.9535	9.90428	8.33473	9.73947	3.67351	up	TRUE
SPBC36B7.06c.1	1.90698	0.0296679	8.37065	0.00381328	0.0126627	0.933854	0.488535	0.70313	1.40687	1.30966	1.08575	1.12378	0.361329	up	TRUE
SPNCRNA.1488	1.6164	2.18541	8.36452	0.00382619	0.0126994	3.94766	3.27319	4.31049	4.97428	6.09809	5.78002	5.08379	1.86686	up	TRUE
SPAC4G9.05.1	1.67846	0.654414	8.36279	0.00382982	0.0127	1.14609	1.22134	1.16169	1.45711	1.92356	2.29924	1.65892	0.8431	up	TRUE
SPAC9G1.14.1	2.90931	-0.732295	8.33128	0.00389683	0.0129029	0.169792	0.488535	0.275138	1.35662	0.695755	0.479007	0.642163	0.120443	up	TRUE
SPCC126.03.1	0.640173	5.77666	8.329	0.00390172	0.0129129	52.2534	52.8107	56.923	42.9095	41.7044	44.2603	42.1687	105.448	down	TRUE
SPNCRNA.1520	1.63716	1.34925	8.31774	0.00392598	0.0129807	1.74036	2.37096	1.89053	2.43991	3.03034	3.89593	2.69917	1.38588	up	TRUE
SPNCRNA.1006	2.28867	-1.12485	8.31484	0.00393224	0.0129828	0.297135	0.195414	0.213996	0.653188	0.450194	0.510941	0.481622	0.180664	up	TRUE
SPNCRNA.987	2.28258	-1.12242	8.2687	0.00403344	0.0132852	0.297135	0.244268	0.183425	0.452207	0.532048	0.479007	0.642163	0.180664	up	TRUE
SPBC19G7.17.1	0.63085	7.25713	8.24565	0.00408497	0.0134357	150.52	148.759	151.54	118.78	112.876	122.562	119.068	299.662	down	TRUE
SPNCRNA.1146	3.09936	0.286559	8.19829	0.00419299	0.0137517	1.26372	0.466942	0.257223	1.26281	1.62348	2.20931	1.63848	0.160129	up	TRUE
SPBC21D10.08c.1	1.80754	-0.134589	8.18182	0.00423122	0.0138639	0.636719	0.439682	0.641988	0.904415	0.982242	1.05382	1.33784	0.602214	up	TRUE
SPBC8D2.06.1	0.644859	8.86612	8.16361	0.00427391	0.0139718	461.664	456.292	466.053	358.902	356.186	379.534	368.762	885.556	down	TRUE
SPCC622.08c.1	0.600842	8.16228	8.16346	0.00427427	0.0139718	284.551	281.185	272.528	201.031	204.558	242.99	211.517	593.498	down	TRUE
SPAC977.18.1	1.71642	1.83169	8.09556	0.00443739	0.0144095	1.87021	2.45592	1.86834	4.33571	4.23138	4.56465	4.47004	4.23971	up	TRUE
SPNCRNA.1418	2.48439	-0.995264	7.99835	0.00468201	0.0150622	0.297135	0.195414	0.33628	0.602943	0.572975	0.41514	0.856217	0.0602214	up	TRUE
SPNCRNA.1337	1.60387	1.33353	7.97889	0.00473259	0.0151776	1.99505	2.1007	2.2011	3.41668	2.9058	2.93791	2.72919	1.02376	up	TRUE
SPBC21B10.12.1	1.54102	1.20872	7.93699	0.00484342	0.015452	1.65547	2.05185	1.58969	3.46692	2.2919	2.61857	2.46162	1.74642	up	TRUE
SPCC1322.10.1	1.50785	8.14818	7.9192	0.00489129	0.015579	259.993	259.315	255.603	335.287	338.587	333.07	357.149	129.536	up	TRUE
SPAC32A11.04c.1	0.632722	7.9219	7.91651	0.00489856	0.0155919	242.547	229.465	239.553	185.104	189.041	190.294	187.297	476.773	down	TRUE
SPAC27F1.10.1	2.82183	-1.56948	7.88005	0.0049983	0.0158291	0.169792	0.146561	0.0917126	0.502453	0.491121	0.255471	0.267568	0.120443	up	TRUE
SPAC664.14.1	0.666425	6.16281	7.85524	0.00506736	0.0160257	70.9737	70.793	70.3933	55.2067	56.5268	56.6238	60.7321	131.843	down	TRUE
SPCC1393.14.1	1.65047	0.291594	7.82019	0.00516657	0.0163022	0.80651	0.781656	0.886555	1.20589	1.43244	1.30929	1.76595	0.963543	up	TRUE
SPNCRNA.155	2.65083	-1.62322	7.81807	0.00517264	0.0163065	0.169792	0.146561	0.122284	0.301472	0.327414	0.383206	0.374595	0.0602214	up	TRUE
SPNCRNA.1578	0.497126	3.84325	7.76675	0.00532168	0.0167457	13.8565	11.5592	13.92	8.94396	8.23659	10.5027	10.4813	37.605	down	TRUE
SPBC17D1.02.1	0.663011	5.1031	7.72302	0.00545213	0.0170744	33.6842	32.7615	34.8609	27.1611	26.6245	28.6512	27.0213	64.0571	down	TRUE
SPNCRNA.896	2.93231	-1.15883	7.72125	0.00545746	0.0170744	0.0848958	0.390828	0.183425	0.803924	0.327414	0.589307	0.457916	0.0602214	up	TRUE
SPNCRNA.707	2.09	-0.18073	7.57845	0.00590702	0.0183452	0.39918	0.927875	0.288987	1.00109	1.08877	1.029	1.2306	0.513327	up	TRUE
SPNCRNA.824	2.1254	-0.885259	7.55667	0.00597883	0.0185349	0.297135	0.390828	0.244567	0.753679	0.695755	0.447074	0.642163	0.240886	up	TRUE
SPNCRNA.448	0.614024	1.44717	7.55074	0.00599854	0.018571	3.18359	3.27319	4.0965	1.60785	2.66024	2.01183	1.65892	2.34864	down	TRUE
SPBPB10D8.04c.1	0.63295	3.93053	7.52299	0.00609165	0.0188424	16.2924	14.2465	14.2731	11.8626	11.7709	12.3962	11.1101	29.9275	down	TRUE
SPAC4F8.08.1	2.01416	-0.284606	7.5183	0.00610752	0.018883	0.551823	0.390828	0.33628	0.854169	1.26873	1.05382	0.695676	0.722657	up	TRUE
SPBC27.03.1	1.52748	1.1534	7.47385	0.00626014	0.019284	1.57057	2.00299	1.58969	2.90247	3.02858	2.1	2.35486	1.62598	up	TRUE
SPNCRNA.801	1.76799	-0.156667	7.47322	0.00626234	0.019284	0.594271	0.683949	0.641988	0.854169	1.18688	1.02188	1.07027	0.361329	up	TRUE
SPNCRNA.621	2.55128	-1.21608	7.4488	0.00634786	0.0195039	0.297135	0.195414	0.183425	0.653188	0.286487	0.606743	0.428108	0.0602214	up	TRUE
SPNCRNA.1553	1.797	0.280625	7.44217	0.0063713	0.0195585	0.721615	1.17248	0.855985	1.5576	1.678	1.24542	1.33784	0.42155	up	TRUE
SPNCRNA.651	1.72676	0.409882	7.34228	0.00673513	0.0204932	1.01875	1.17248	0.580847	1.65809	1.55522	1.34122	1.81946	0.963543	up	TRUE
SPAC1A6.06c.1	2.06994	-0.177229	7.33265	0.0067713	0.0205942	0.764062	0.244268	0.672559	1.00491	1.30966	0.958015	1.01676	0.301107	up	TRUE
SPBC36.10.1	0.633853	5.67446	7.30514	0.00687578	0.0208752	51.0224	50.7588	47.9046	37.4327	37.6117	47.2301	36.0681	100.449	down	TRUE
SPCC548.02c.1	3.03961	-1.20302	7.28899	0.00693783	0.0210451	0.127301	0.142261	0.0991108	0.573248	0.721866	0.601537	0.150694	0.346936	up	TRUE
SPNCRNA.1329	2.25686	-1.19725	7.20264	0.00727966	0.0219662	0.339583	0.146561	0.213996	0.552698	0.532048	0.479007	0.374595	0.120443	up	TRUE
SPAC6C3.05.1	2.02104	-0.179662	7.17772	0.00738146	0.0222442	0.424479	0.683949	0.580847	1.15564	1.10502	0.638677	1.49838	0.42155	up	TRUE
SPCC1739.15.1	1.51786	1.85517	7.16734	0.00742427	0.0223342	2.25305	2.51366	2.75117	3.89657	5.03899	4.71085	3.25469	3.77649	up	TRUE
SPNCRNA.605	1.70894	3.65083	7.16794	0.00742179	0.0223342	9.88756	11.1875	11.667	15.9633	16.78	14.0189	16.1076	3.87892	up	TRUE
SPNCRNA.293	1.55438	1.36924	7.12494	0.00760189	0.0227892	1.69792	1.80758	2.13996	3.06496	4.05175	2.42697	2.62216	2.16797	up	TRUE
SPNCRNA.520	1.93062	-0.465981	7.11167	0.00765838	0.0229287	0.339583	0.390828	0.550276	0.653188	1.0641	0.702544	0.963244	0.42155	up	TRUE
SPNCRNA.1247	1.61467	0.728077	7.05834	0.00788972	0.0235396	1.53152	0.957236	1.21498	2.50221	1.71524	1.86752	1.70291	1.0508	up	TRUE
SPNCRNA.980	1.78129	0.920044	6.99943	0.00815355	0.0242744	1.19236	1.78345	0.861854	2.82027	2.64276	2.26206	1.51684	1.43592	up	TRUE
SPNCRNA.1169	1.98172	0.570534	6.98796	0.00820596	0.0244199	1.14609	1.31905	0.886555	1.90932	2.33283	1.27735	1.98	0.361329	up	TRUE
SPNCRNA.184	3.5052	-2.22534	6.95897	0.00834002	0.0247975	0.0424479	0.0488535	0.0305709	0.200981	0.204634	0.159669	0.267568	0.120443	up	TRUE
SPAC22F3.04.1	2.2479	-1.17982	6.93939	0.00843178	0.0250272	0.21224	0.244268	0.183425	0.301472	0.654828	0.542875	0.428108	0.240886	up	TRUE
SPNCRNA.774	1.78298	-0.199523	6.932	0.00846669	0.0251092	0.509375	0.732803	0.611418	1.05515	1.10502	0.798346	1.12378	0.361329	up	TRUE
SPNCRNA.243	2.17911	-1.10624	6.89736	0.00863232	0.0255237	0.254687	0.337871	0.254839	0.599325	0.398627	0.546324	0.549049	0.0602214	up	TRUE
SPCC622.05.1	1.59725	1.20131	6.86554	0.00878738	0.02596	1.9526	1.27019	1.55499	2.17266	2.48282	3.54504	2.55757	2.04753	up	TRUE
SPNCRNA.1078	1.79929	0.764511	6.86177	0.00880591	0.0260036	0.848958	1.27019	1.13112	2.1103	1.68139	1.53282	3.1573	1.44531	up	TRUE
SPAC4H3.17.1	2.7621	-1.61343	6.82888	0.00896955	0.0264755	0.0848958	0.146561	0.152854	0.552698	0.245561	0.223537	0.481622	0.120443	up	TRUE
SPBC1683.02.1	1.77645	2.29439	6.80796	0.00907524	0.0267646	4.58437	4.00599	3.85193	6.3309	6.38458	6.06743	5.77946	1.26465	up	TRUE
SPCC16A11.10c.1	0.635624	6.57913	6.79848	0.00912353	0.0268726	97.1208	93.3102	84.0088	73.5591	71.7856	74.2142	77.6482	193.371	down	TRUE
SPBC18H10.04c.1	0.606112	8.10943	6.74504	0.00940085	0.0275134	267.082	246.613	265.753	200.428	200.95	225.676	206.669	596.313	down	TRUE
SPBC1703.07.1	0.610309	8.62876	6.73851	0.00943535	0.0275793	378.253	353.846	385.927	300.668	291.685	305.766	302.031	848.64	down	TRUE
SPAC24B11.14.1	2.03379	-0.905797	6.73438	0.00945723	0.0276316	0.405547	0.309243	0.237658	0.52652	0.743558	0.492803	0.666351	0.222217	up	TRUE
SPBC32H8.07.1	1.56949	4.29007	6.72444	0.00951006	0.0277625	11.7156	12.7996	11.1889	23.1631	24.8016	22.5133	24.8303	25.2328	up	TRUE
SPBC14C8.07c.1	1.53601	4.34721	6.71899	0.00953915	0.0278121	18.1677	18.7598	18.4954	26.7807	25.9066	20.3738	25.1514	8.31056	up	TRUE
SPNCRNA.194	3.26753	-2.12916	6.71423	0.00956464	0.0278629	0.0848958	0.0488535	0.0611418	0.351717	0.158673	0.223537	0.160541	0.0602214	up	TRUE
SPNCRNA.1014	1.56342	1.49631	6.70254	0.00962757	0.0280187	1.35604	2.69422	2.27047	4.16282	3.29268	2.93542	3.01169	2.24415	up	TRUE
SPNCRNA.1215	1.73308	1.42156	6.49037	0.010846	0.0310716	2.75911	2.05185	1.74254	3.26594	3.39692	3.80013	2.55137	0.903321	up	TRUE
SPNCRNA.1389	1.76398	1.11697	6.43292	0.0112024	0.0319996	1.86771	1.3679	1.6814	2.663	2.57839	1.66056	3.90649	1.08399	up	TRUE
SPCC285.06c.1	1.97447	0.656413	6.42821	0.0112322	0.0320714	1.34708	1.3165	0.99016	2.36158	2.15754	1.66739	1.72924	0.277079	up	TRUE
SPCC1753.03c.1	1.62064	0.126465	6.38577	0.0115039	0.0326984	0.721615	0.635096	0.886555	0.95466	1.2278	1.37315	1.39135	0.782879	up	TRUE
SPNCRNA.636	2.12162	1.16186	6.37811	0.0115536	0.0328263	1.08794	1.22661	1.71448	1.09389	2.85693	2.85543	4.92261	1.46531	up	TRUE
SPAC25H1.09.1	1.82791	-0.429055	6.37465	0.0115762	0.032877	0.509375	0.341975	0.458563	0.753679	0.654828	1.08575	0.856217	0.541993	up	TRUE
SPAC16.02c.1	0.631715	7.59682	6.34205	0.0117908	0.0334041	181.465	175.238	191.741	144.003	145.085	161.042	149.356	400.774	down	TRUE
SPNCRNA.927	2.2534	-0.66774	6.33976	0.0118061	0.0334337	0.644996	0.116955	0.285777	0.591286	0.676601	0.820444	0.919738	0.254496	up	TRUE
SPSNORNA.52	0.592447	4.78106	6.32507	0.0119043	0.0336703	26.1055	28.0908	22.225	20.0981	20.3815	18.8729	22.5292	61.9679	down	TRUE
SPBC428.18.1	1.56449	3.691	6.31583	0.0119665	0.0338047	11.8005	11.0409	12.1366	17.4853	16.1661	13.6677	15.2514	4.81771	up	TRUE
SPBC216.02.1	1.52382	1.9473	6.31397	0.011979	0.0338244	3.73542	3.65307	2.6899	4.42158	5.14744	3.77103	4.92287	1.80664	up	TRUE
SPNCRNA.1210	1.78071	-0.398117	6.2547	0.0123864	0.0347635	0.594271	0.293121	0.489134	0.753679	0.777609	1.02188	0.856217	0.541993	up	TRUE
SPNCRNA.643	0.546192	0.313973	6.20271	0.0127555	0.0356257	0.932368	1.28968	1.63349	0.709513	0.636125	1.01198	0.90957	2.22952	down	TRUE
SPCC285.04.1	1.51112	3.22473	6.12553	0.0133243	0.0368862	8.96954	8.55049	8.05512	12.3908	11.2136	10.1784	10.7881	3.74427	up	TRUE
SPNCRNA.640	2.05822	-0.817653	6.11502	0.0134038	0.037032	0.424479	0.146561	0.427992	0.803924	0.695755	0.606743	0.481622	0.180664	up	TRUE
SPNCRNA.738	1.67954	0.482686	6.10772	0.0134593	0.0371705	0.933854	1.27019	0.70313	1.30638	2.16912	1.40509	1.71243	1.08399	up	TRUE
SPNCRNA.1009	2.66297	-1.7253	6.09644	0.0135454	0.0373934	0.0848958	0.0977071	0.183425	0.301472	0.163707	0.41514	0.374595	0.0602214	up	TRUE
SPNCRNA.1109	1.79751	-0.170971	6.07948	0.0136761	0.0376614	0.721615	0.488535	0.366851	1.15564	1.14595	1.05382	0.74919	0.782879	up	TRUE
SPBC1773.12.1	0.63075	0.459938	6.06092	0.0138206	0.037938	1.99696	1.49883	1.40617	1.2904	1.04662	0.812397	0.885756	1.44062	down	TRUE
SPNCRNA.622	1.5935	2.51767	6.05964	0.0138306	0.037938	4.71172	5.52045	5.01362	6.58213	7.61238	6.06743	7.43838	1.98731	up	TRUE
SPNCRNA.1053	1.56915	1.74995	5.90474	0.0151002	0.0411103	2.65036	3.32204	2.67792	4.79415	4.49544	3.69088	2.9921	1.44531	up	TRUE
SPMIT.11.1	0.629266	10.8651	5.87118	0.0153908	0.0417697	1758.36	1723.21	1715.73	1457.87	1431.58	1427.22	1446.53	3961.49	down	TRUE
SPAC24C9.15c.1	1.90862	-0.888571	5.83594	0.015702	0.0425142	0.297135	0.341975	0.33628	0.452207	0.654828	0.734478	0.481622	0.240886	up	TRUE
SPNCRNA.925	1.6309	6.29245	5.79057	0.0161124	0.0433366	70.1818	79.1499	60.2578	104.795	109.305	68.2282	106.014	28.3941	up	TRUE
SPNCRNA.1080	0.628206	0.222754	5.7681	0.0163197	0.0437918	1.23099	1.61217	1.28398	0.602943	0.941316	1.02188	0.695676	1.20443	down	TRUE
SPNCRNA.111	1.79231	-0.206404	5.75334	0.0164573	0.0440927	0.551823	0.488535	0.794843	1.20589	0.941316	0.798346	1.12378	0.301107	up	TRUE
SPAC6B12.03c.1	2.42018	-0.271047	5.71166	0.0168526	0.0450118	0.169792	0.293121	0.33628	1.1054	1.47336	0.830279	0.856217	1.02376	up	TRUE
SPNCRNA.1464	2.5027	-1.50401	5.68618	0.017099	0.0455645	0.127386	0.293317	0.122436	0.351968	0.204675	0.415299	0.589131	0.0602214	up	TRUE
SPNCRNA.1042	2.33594	-1.44321	5.64642	0.0174911	0.0464835	0.237411	0.0624348	0.126197	0.416935	0.554312	0.268947	0.37299	0.269912	up	TRUE
SPNCRNA.1039	2.68845	-1.23244	5.61856	0.0177713	0.0470635	0.378508	0.0563281	0.193728	0.834976	0.523781	0.331345	0.334941	0.0738315	up	TRUE
SPNCRNA.581	1.97463	-0.0394299	5.61795	0.0177774	0.0470635	0.988612	0.639737	0.454344	0.812064	1.22191	1.07611	1.63388	0.275212	up	TRUE
SPNCRNA.1536	2.59291	-1.71443	5.60461	0.0179133	0.0473506	0.0848958	0.293121	0.0611418	0.351717	0.409268	0.255471	0.267568	0.0602214	up	TRUE
SPAC1F8.04c.1	1.62577	0.429622	5.58891	0.0180745	0.0477037	1.18854	0.83051	1.19226	1.35662	1.55522	1.72443	1.55189	0.481771	up	TRUE
SPCC1494.11c.1	2.13024	4.21923	5.58002	0.0181665	0.0478798	13.4147	15.4818	15.7433	17.6302	28.113	24.8457	30.0804	2.52798	up	TRUE
SPNCRNA.264	1.78941	-0.528102	5.53404	0.0186499	0.0490164	0.466927	0.586242	0.458563	0.753679	0.777609	0.67061	0.963244	0.180664	up	TRUE
SPAC1687.07.1	1.79731	2.76979	5.51714	0.0188311	0.049361	6.15495	5.12962	6.26703	9.49635	9.04482	7.50445	8.45514	1.50554	up	TRUE
SPBC17D1.04.1	1.66521	3.08028	5.49243	0.019099	0.0499306	4.26839	6.97291	8.10082	10.9463	13.8537	5.19343	12.0144	5.78788	up	TRUE
SPMITTRNATHR.01	1.95334	-1.09538	5.49099	0.0191148	0.049953	0.21224	0.293121	0.275138	0.452207	0.368341	0.606743	0.588649	0.240886	up	TRUE

## Sheet: up comparison
dbl2D_wt DES	MUS81_wt DES	RAD51_wt DES	overlaps mus81	overlaps rad51
SPNCRNA.1224	SPAC4H3.08	SPBC839.06	SPAC4H3.08	SPBC839.06
SPNCRNA.1211	SPBC839.06	SPCC1739.08c	SPBC839.06	SPCC1739.08c
SPNCRNA.1467	SPCC737.04	SPBC16E9.16c	SPCC737.04	SPBC16E9.16c
SPNCRNA.1280	SPCC70.04c	SPAC29A4.12c	SPCC70.04c	SPAC29A4.12c
SPNCRNA.1653	SPBC16E9.16c	SPCC663.08c	SPBC16E9.16c	SPCC663.08c
SPNCRNA.609	SPBC3E7.02c	SPAC4H3.08	SPBC3E7.02c	SPAC4H3.08
SPNCRNA.1542	SPCC70.12c	SPCC737.04	SPCC70.12c	SPCC737.04
SPNCRNA.1189	SPCC191.11	SPBC3E7.02c	SPCC191.11	SPBC3E7.02c
SPNCRNA.1512	SPAC29A4.12c	SPAC3G9.11c	SPAC29A4.12c	SPAC3G9.11c
SPNCRNA.1023	SPCC663.08c	SPAC27D7.11c	SPCC663.08c	#N/A
SPNCRNA.731	SPNCRNA.1217	SPAC19G12.09	SPNCRNA.1217	#N/A
SPNCRNA.1033	SPBC24C6.09c	SPCC70.12c	SPBC24C6.09c	SPCC70.12c
SPNCRNA.1079	SPCC18B5.02c	SPNCRNA.1279	SPCC18B5.02c	SPNCRNA.1279
SPNCRNA.1301	SPNCRNA.1279	SPBC1683.09c	SPNCRNA.1279	SPBC1683.09c
SPNCRNA.1633	SPBC1289.16c	SPAC27D7.09c	SPBC1289.16c	SPAC27D7.09c
SPNCRNA.719	SPAC27D7.09c	SPCC191.11	SPAC27D7.09c	SPCC191.11
SPNCRNA.1085	SPAPB18E9.04c	SPAPB24D3.08c	SPAPB18E9.04c	#N/A
SPNCRNA.67	SPAC23C11.06c	SPNCRNA.1217	#N/A	SPNCRNA.1217
SPNCRNA.990	SPBC1198.14c	SPCC18B5.02c	SPBC1198.14c	SPCC18B5.02c
SPNCRNA.1632	SPAC19G12.09	SPNCRNA.724	#N/A	SPNCRNA.724
SPNCRNA.986	SPAC13G7.02c	SPAC6F12.03c	#N/A	#N/A
SPNCRNA.1234	SPCC1739.08c	SPAPB18E9.04c	SPCC1739.08c	SPAPB18E9.04c
SPNCRNA.992	SPACUNK4.17	SPAC10F6.11c	#N/A	#N/A
SPNCRNA.1357	SPBC19C7.04c	SPAPB1A11.03	#N/A	SPAPB1A11.03
SPNCRNA.1160	SPAC32A11.02c	SPNCRNA.935	#N/A	#N/A
SPNCRNA.733	SPAC2F3.05c	SPBC1683.06c	#N/A	#N/A
SPNCRNA.1286	SPAPB24D3.08c	SPCC965.07c	#N/A	SPCC965.07c
SPNCRNA.1638	SPAP8A3.04c	SPCC70.04c	SPAP8A3.04c	SPCC70.04c
SPNCRNA.836	SPBC1773.06c	SPAC23C11.06c	SPBC1773.06c	#N/A
SPNCRNA.1373	SPBC725.10	SPAC1039.09	#N/A	#N/A
SPNCRNA.1354	SPAPB1A11.03	SPAC637.03	SPAPB1A11.03	SPAC637.03
SPNCRNA.999	SPCC757.03c	SPAC10F6.09c	SPCC757.03c	#N/A
SPNCRNA.1026	SPCC338.18	SPBC359.02	SPCC338.18	#N/A
SPNCRNA.1225	SPAC637.03	SPAC1039.11c	SPAC637.03	#N/A
SPNCRNA.1528	SPBC1A4.01	SPAC1F8.01	SPBC1A4.01	#N/A
SPNCRNA.1579	SPBC1773.05c	SPBC1198.14c	SPBC1773.05c	SPBC1198.14c
SPNCRNA.1682	SPCC965.07c	SPAC1F7.08	SPCC965.07c	#N/A
SPNCRNA.1450	SPNCRNA.1467	SPBC947.05c	SPNCRNA.1467	SPBC947.05c
SPNCRNA.1100	SPCC1393.12	SPAP8A3.04c	SPCC1393.12	SPAP8A3.04c
SPNCRNA.1307	SPBC106.02c	SPNCRNA.130	SPBC106.02c	#N/A
SPNCRNA.1087	SPAC15A10.10	SPAPJ691.02	#N/A	SPAPJ691.02
SPNCRNA.633	SPAC139.05	SPAC32A11.02c	#N/A	#N/A
SPNCRNA.948	SPBPB21E7.04c	SPAC57A10.09c	SPBPB21E7.04c	#N/A
SPNCRNA.1485	SPNCRNA.1473	SPAC22A12.17c	SPNCRNA.1473	SPAC22A12.17c
SPNCRNA.938	SPAC4F10.17	SPBC725.10	SPAC4F10.17	#N/A
SPNCRNA.1418	SPBC119.04	SPBC24C6.09c	SPBC119.04	SPBC24C6.09c
SPNCRNA.1680	SPBC947.05c	SPAPB17E12.04c	SPBC947.05c	#N/A
SPNCRNA.637	SPNCRNA.1023	SPAC15A10.10	SPNCRNA.1023	#N/A
SPNCRNA.722	SPAC27D7.11c	SPAC6F12.15c	#N/A	#N/A
SPNCRNA.1066	SPNCRNA.1037	SPACUNK4.17	SPNCRNA.1037	#N/A
SPNCRNA.902	SPAC11D3.13	SPBC19C7.04c	#N/A	#N/A
SPNCRNA.870	SPAC3G9.11c	SPBPB21E7.01c	SPAC3G9.11c	SPBPB21E7.01c
SPNCRNA.1414	SPAC2E1P3.01	SPNCRNA.1467	#N/A	SPNCRNA.1467
SPNCRNA.1028	SPAC22A12.17c	SPAC3A12.08	SPAC22A12.17c	#N/A
SPNCRNA.1407	SPNCRNA.1528	SPAC6F12.12	SPNCRNA.1528	#N/A
SPNCRNA.555	SPBC16D10.08c	SPAC1002.17c	#N/A	#N/A
SPNCRNA.1481	SPBC4F6.17c	SPAC57A10.05c	#N/A	#N/A
SPNCRNA.1040	SPAC2E1P3.02c	SPAC56E4.07	SPAC2E1P3.02c	#N/A
SPNCRNA.1439	SPNCRNA.1368	SPAC6F12.02	SPNCRNA.1368	#N/A
SPNCRNA.853	SPAPB24D3.07c	SPCC338.18	#N/A	SPCC338.18
SPNCRNA.1152	SPCC663.06c	SPAC10F6.17c	SPCC663.06c	#N/A
SPNCRNA.1127	SPNCRNA.1633	SPAC22A12.01c	SPNCRNA.1633	#N/A
SPNCRNA.998	SPBCPT2R1.08c	SPCC663.06c	SPBCPT2R1.08c	SPCC663.06c
SPNCRNA.824	SPCC965.06	SPCC1393.12	SPCC965.06	SPCC1393.12
SPNCRNA.1396	SPBC725.06c	SPAC1002.19	SPBC725.06c	#N/A
SPNCRNA.1552	SPAC22F3.02	SPAC22A12.11	SPAC22F3.02	#N/A
SPNCRNA.1149	SPNCRNA.1280	SPAC4F10.17	SPNCRNA.1280	SPAC4F10.17
SPNCRNA.1072	SPNCRNA.1327	SPAC1F7.07c	SPNCRNA.1327	#N/A
SPNCRNA.741	SPBC2F12.09c	SPNCRNA.1280	SPBC2F12.09c	SPNCRNA.1280
SPNCRNA.1411	SPBC215.11c	SPBC215.11c	#N/A	#N/A
SPNCRNA.1199	SPBC1604.01	SPCC548.07c	#N/A	#N/A
SPNCRNA.1630	SPBC354.12	SPAC4C5.02c	#N/A	#N/A
SPNCRNA.1229	SPNCRNA.609	SPBC354.12	SPNCRNA.609	#N/A
SPNCRNA.1535	SPNCRNA.1653	SPAC10F6.04	SPNCRNA.1653	#N/A
SPNCRNA.705	SPBPB21E7.01c	SPAC57A10.02	SPBPB21E7.01c	#N/A
SPNCRNA.1006	SPBPB2B2.12c	SPBPB21E7.04c	#N/A	SPBPB21E7.04c
SPNCRNA.827	SPAPJ691.02	SPAPB17E12.03	SPAPJ691.02	#N/A
SPNCRNA.818	SPCPB16A4.07	SPAC22H10.13	#N/A	SPAC22H10.13
SPNCRNA.842	SPAC23H3.15c	SPNCRNA.731	SPAC23H3.15c	SPNCRNA.731
SPNCRNA.694	SPCC1259.14c	SPBC359.06	SPCC1259.14c	SPBC359.06
SPNCRNA.1217	SPAC22H10.13	SPNCRNA.1560	SPAC22H10.13	#N/A
SPNCRNA.1037	SPAC3C7.14c	SPAC6F12.14	#N/A	#N/A
SPNCRNA.2002	SPAC26F1.04c	SPAC10F6.16	#N/A	#N/A
SPNCRNA.1374	SPNCRNA.1087	SPBPB2B2.12c	SPNCRNA.1087	#N/A
SPNCRNA.1137	SPNCRNA.554	SPBC1683.08	SPNCRNA.554	#N/A
SPNCRNA.1289	SPCP31B10.06	SPCC569.09	#N/A	SPCC569.09
SPNCRNA.1368	SPAPB8E5.10	SPAC3A12.12	SPAPB8E5.10	#N/A
SPNCRNA.1475	SPAC513.02	SPAC19E9.01c	SPAC513.02	#N/A
SPNCRNA.905	SPCC569.09	SPAC2E1P3.02c	SPCC569.09	SPAC2E1P3.02c
SPNCRNA.1279	SPBC1683.09c	SPAC56F8.15	SPBC1683.09c	#N/A
SPNCRNA.1184	SPBC1683.06c	SPAC57A10.08c	#N/A	#N/A
SPNCRNA.1320	SPBPB2B2.06c	SPAC20G8.01	SPBPB2B2.06c	#N/A
SPNCRNA.1345	SPCC16A11.15c	SPAC3A12.06c	SPCC16A11.15c	#N/A
SPNCRNA.1457	SPAC15E1.02c	SPAC20G8.10c	SPAC15E1.02c	#N/A
SPNCRNA.554	SPBC56F2.15	SPAC57A10.11c	SPBC56F2.15	#N/A
SPNCRNA.1305	SPBC725.03	SPAC1420.01c	SPBC725.03	#N/A
SPNCRNA.1042	SPNCRNA.1542	SPAC10F6.14c	SPNCRNA.1542	#N/A
SPNCRNA.1202	SPNCRNA.1189	SPAC2F3.05c	SPNCRNA.1189	#N/A
SPNCRNA.1473	SPNCRNA.1211	SPBC1773.06c	SPNCRNA.1211	SPBC1773.06c
SPNCRNA.904	SPBC30B4.09	SPCC965.14c	#N/A	SPCC965.14c
SPNCRNA.791	SPBP4G3.03	SPBC725.06c	SPBP4G3.03	SPBC725.06c
SPNCRNA.724	SPNCRNA.928	SPBC660.06	#N/A	#N/A
SPNCRNA.1294	SPNCRNA.1551	SPAC20G4.03c	SPNCRNA.1551	#N/A
SPNCRNA.1386	SPNCRNA.724	SPAC3A12.15	SPNCRNA.724	#N/A
SPNCRNA.1181	SPNCRNA.1691	SPAC1565.01	SPNCRNA.1691	#N/A
SPNCRNA.1520	SPACUNK4.16c	SPAC4A8.04	#N/A	#N/A
SPNCRNA.14	SPBPB2B2.08	SPAC23H3.15c	SPBPB2B2.08	SPAC23H3.15c
SPNCRNA.763	SPBPB21E7.11	SPAC1565.06c	SPBPB21E7.11	#N/A
SPNCRNA.1015	SPAC750.01	SPAC56F8.11	#N/A	#N/A
SPNCRNA.1469	SPNCRNA.1137	SPAC2E1P3.01	SPNCRNA.1137	#N/A
SPNCRNA.1608	SPBC21C3.19	SPAC139.05	#N/A	#N/A
SPNCRNA.1046	SPAC20G4.03c	SPAC19E9.02	#N/A	#N/A
SPNCRNA.1637	SPBC119.03	SPAC3C7.14c	SPBC119.03	#N/A
SPNCRNA.1027	SPCC663.07c	SPBC725.03	SPCC663.07c	SPBC725.03
SPNCRNA.752	SPNCRNA.1354	SPCP31B10.06	SPNCRNA.1354	#N/A
SPNCRNA.978	SPBPB21E7.07	SPAC56E4.06c	SPBPB21E7.07	#N/A
SPNCRNA.1451	SPBC15C4.06c	SPAC10F6.05c	#N/A	#N/A
SPNCRNA.1589	SPNCRNA.67	SPBPB2B2.06c	SPNCRNA.67	SPBPB2B2.06c
SPNCRNA.1641	SPBC23G7.13c	SPAC19E9.03	SPBC23G7.13c	#N/A
SPNCRNA.693	SPNCRNA.992	SPAC6F12.09	SPNCRNA.992	#N/A
SPNCRNA.838	SPCPB16A4.06c	SPAC23E2.03c	SPCPB16A4.06c	#N/A
SPNCRNA.1323	SPAC5H10.02c	SPAC22A12.07c	SPAC5H10.02c	#N/A
SPNCRNA.735	SPCC4G3.03	SPBC106.02c	SPCC4G3.03	SPBC106.02c
SPNCRNA.1178	SPAPB1A11.01	SPNCRNA.1368	SPAPB1A11.01	SPNCRNA.1368
SPNCRNA.1103	SPAC22G7.11c	SPAC20G8.08c	SPAC22G7.11c	#N/A
SPNCRNA.1247	SPBC2G2.17c	SPAC869.05c	SPBC2G2.17c	#N/A
SPNCRNA.606	SPNCRNA.935	SPBC32H8.02c	#N/A	#N/A
SPNCRNA.1446	SPNCRNA.1004	SPAC3A12.14	#N/A	#N/A
SPNCRNA.560	SPNCRNA.324	SPCC1259.14c	SPNCRNA.324	SPCC1259.14c
SPNCRNA.1283	SPNCRNA.1103	SPAC26H5.09c	SPNCRNA.1103	#N/A
SPNCRNA.1155	SPAC3G6.07	SPAC56F8.16	SPAC3G6.07	#N/A
SPNCRNA.983	SPNCRNA.731	SPAC22F3.02	SPNCRNA.731	SPAC22F3.02
SPNCRNA.1695	SPNCRNA.1527	SPAPB17E12.14c	SPNCRNA.1527	#N/A
SPNCRNA.1144	SPNCRNA.1481	SPBC12C2.04	SPNCRNA.1481	#N/A
SPNCRNA.1338	SPBC19F8.06c	SPBP26C9.02c	#N/A	#N/A
SPNCRNA.1117	SPCC757.07c	SPNCRNA.1473	#N/A	SPNCRNA.1473
SPNCRNA.1245	SPNCRNA.1066	SPAC644.13c	SPNCRNA.1066	#N/A
SPNCRNA.1043	SPNCRNA.1416	SPBC36.02c	#N/A	#N/A
SPNCRNA.1074	SPBC1105.14	SPBC1685.05	#N/A	#N/A
SPNCRNA.1277	SPNCRNA.472	SPBC1773.02c	SPNCRNA.472	#N/A
SPNCRNA.1118	SPCC1795.06	SPCC4F11.04c	#N/A	#N/A
SPNCRNA.1223	SPBC557.05	SPAC23G3.03	SPBC557.05	#N/A
SPNCRNA.1381	SPNCRNA.1185	SPBC29B5.02c	SPNCRNA.1185	#N/A
SPNCRNA.556	SPNCRNA.1494	SPBC1773.05c	#N/A	SPBC1773.05c
SPNCRNA.770	SPBC460.04c	SPAC13G7.02c	#N/A	#N/A
SPNCRNA.730	SPNCRNA.1305	SPAC9E9.09c	SPNCRNA.1305	#N/A
SPNCRNA.1131	SPCC1020.01c	SPNCRNA.1087	SPCC1020.01c	SPNCRNA.1087
SPNCRNA.1478	SPBC16A3.13	SPBC19F8.06c	SPBC16A3.13	#N/A
SPNCRNA.890	SPNCRNA.1682	SPAC17H9.19c	SPNCRNA.1682	#N/A
SPNCRNA.716	SPAC4H3.03c	SPBC1773.03c	SPAC4H3.03c	#N/A
SPNCRNA.1397	SPAC22H12.01c	SPAC513.02	#N/A	SPAC513.02
SPNCRNA.686	SPNCRNA.1160	SPNCRNA.1037	SPNCRNA.1160	SPNCRNA.1037
SPNCRNA.1201	SPBC1289.14	SPAC15E1.02c	SPBC1289.14	SPAC15E1.02c
SPNCRNA.1109	SPCC794.01c	SPNCRNA.1601	#N/A	#N/A
SPNCRNA.1093	SPNCRNA.633	SPCC553.07c	SPNCRNA.633	#N/A
SPNCRNA.957	SPNCRNA.2002	SPAC16A10.01	SPNCRNA.2002	#N/A
SPNCRNA.1082	SPAC15A10.05c	SPAC6F12.13c	#N/A	#N/A
SPNCRNA.579	SPNCRNA.1026	SPCC965.06	SPNCRNA.1026	SPCC965.06
SPNCRNA.05	SPCC70.08c	SPCC1223.09	SPCC70.08c	#N/A
SPNCRNA.1132	SPCC338.12	SPAC30D11.01c	SPCC338.12	#N/A
SPNCRNA.1171	SPNCRNA.1579	SPAC26F1.04c	SPNCRNA.1579	#N/A
SPNCRNA.755	SPNCRNA.847	SPAC1420.03	SPNCRNA.847	#N/A
SPNCRNA.1067	SPNCRNA.719	SPBC1D7.05	SPNCRNA.719	#N/A
SPNCRNA.1529	SPNCRNA.986	SPCC965.11c	SPNCRNA.986	SPCC965.11c
SPNCRNA.847	SPAC186.06	SPBC15C4.06c	#N/A	#N/A
SPNCRNA.1644	SPNCRNA.1560	SPAC922.07c	#N/A	#N/A
SPAC23H3.15c	SPAC22F8.05	SPBC119.05c	#N/A	#N/A
SPAC4H3.08	SPBC1685.06	SPNCRNA.554	SPBC1685.06	SPNCRNA.554
SPBC839.06	SPBC56F2.06	SPAC10F6.13c	SPBC56F2.06	#N/A
SPBC16E9.16c	SPNCRNA.777	SPCC794.01c	SPNCRNA.777	#N/A
SPCC70.12c	SPNCRNA.1637	SPBC56F2.15	SPNCRNA.1637	SPBC56F2.15
SPBC3E7.02c	SPNCRNA.1085	SPAC57A10.07	SPNCRNA.1085	#N/A
SPBC1773.06c	SPNCRNA.999	SPACUNK4.16c	SPNCRNA.999	#N/A
SPAC22H10.13	SPBPB10D8.02c	SPAC6F12.06	SPBPB10D8.02c	#N/A
SPBP4G3.03	SPNCRNA.905	SPCC663.07c	SPNCRNA.905	SPCC663.07c
SPBPB21E7.01c	SPBC8E4.05c	SPBC1604.01	SPBC8E4.05c	#N/A
SPAC4F10.17	SPBC32F12.03c	SPBC23G7.13c	#N/A	SPBC23G7.13c
SPCC1235.13	SPBC365.12c	SPAC20G8.07c	#N/A	#N/A
SPCC191.11	SPNCRNA.1133	SPBC2F12.09c	SPNCRNA.1133	SPBC2F12.09c
SPAC3G9.11c	SPNCRNA.1153	SPCC1235.12c	#N/A	SPCC1235.12c
SPCC70.04c	SPCC4G3.04c	SPAPB17E12.10c	#N/A	#N/A
SPCC338.12	SPNCRNA.214	SPAC1F8.03c	SPNCRNA.214	#N/A
SPCC737.04	SPNCRNA.14	SPNCRNA.1195	SPNCRNA.14	#N/A
SPCC1020.01c	SPCC285.07c	SPMIT.03	SPCC285.07c	#N/A
SPAPB1A11.02	SPCC794.04c	SPCC576.04	#N/A	#N/A
SPBPB8B6.04c	SPAP27G11.08c	SPAC20G8.03	#N/A	#N/A
SPBC24C6.09c	SPNCRNA.990	SPAC3A12.07	SPNCRNA.990	#N/A
SPSNRNA.04	SPNCRNA.1450	SPNCRNA.725	SPNCRNA.1450	#N/A
SPCC1020.05	SPAC23C11.10	SPAC3A12.04c	#N/A	#N/A
SPCC338.18	SPAC11D3.09	SPCC1020.01c	SPAC11D3.09	SPCC1020.01c
SPCC663.08c	SPBC1271.07c	SPAC29B12.13	SPBC1271.07c	#N/A
SPAC29A4.12c	SPAC186.09	SPAC26F1.07	#N/A	#N/A
SPCPB16A4.06c	SPAC212.04c	SPMIT.08	#N/A	#N/A
SPBPB2B2.18	SPBPB2B2.18	SPNCRNA.1023	SPBPB2B2.18	SPNCRNA.1023
SPAC977.18	SPNCRNA.969	SPAC22A12.14c	#N/A	#N/A
SPCC736.02	SPNCRNA.1003	SPCC757.03c	#N/A	SPCC757.03c
SPBC1683.09c	SPCPB1C11.02	SPBPB2B2.08	#N/A	SPBPB2B2.08
SPBPB21E7.07	SPNCRNA.735	SPNCRNA.1481	SPNCRNA.735	SPNCRNA.1481
SPAC869.09	SPBC354.11c	SPNCRNA.992	#N/A	SPNCRNA.992
SPAC27D7.09c	SPNCRNA.1074	SPAC10F6.12c	SPNCRNA.1074	#N/A
SPBC56F2.15	SPAC17G6.13	SPAC23D3.12	#N/A	#N/A
SPBC1289.16c	SPBC337.08c	SPAC22A12.13	#N/A	#N/A
SPCC18B5.02c	SPBC1105.13c	SPNCRNA.1633	#N/A	SPNCRNA.1633
SPAC186.01	SPCC584.16c	SPBC23E6.03c	SPCC584.16c	#N/A
SPAC11D3.01c	SPNCRNA.1386	SPAC14C4.01c	SPNCRNA.1386	#N/A
SPCC965.07c	SPAC1A6.11	SPAPB24D3.10c	SPAC1A6.11	#N/A
SPCC757.02c	SPNCRNA.1042	SPAC1039.07c	SPNCRNA.1042	#N/A
SPBC2F12.09c	SPNCRNA.1265	SPAC27F1.05c	SPNCRNA.1265	SPAC27F1.05c
SPBC1198.14c	SPNCRNA.1520	SPAC3A12.18	SPNCRNA.1520	#N/A
SPAC15E1.02c	SPAC2F3.08	SPAC3A12.05c	#N/A	#N/A
SPBC56F2.06	SPAC977.18	SPAC22A12.06c	SPAC977.18	#N/A
SPBPB2B2.07c	SPAC14C4.08	SPAC6F12.17	#N/A	#N/A
SPCC965.11c	SPAC13D1.01c	SPAC6F12.11c	#N/A	#N/A
SPAC2E1P3.02c	SPAC4H3.04c	SPAC11D3.19	#N/A	#N/A
SPNCRNA.1327	SPBC336.05c	SPAC20G8.02	SPBC336.05c	#N/A
SPBC725.03	SPNCRNA.974	SPAC3A12.11c	#N/A	#N/A
SPAC869.06c	SPNCRNA.774	SPBC30B4.09	#N/A	#N/A
SPBPB2B2.08	SPNCRNA.61	SPAC328.03	#N/A	#N/A
SPAC22A12.17c	SPNCRNA.1299	SPAC22G7.11c	#N/A	SPAC22G7.11c
SPNCRNA.975	SPNCRNA.1039	SPBP4G3.03	SPNCRNA.1039	SPBP4G3.03
SPAC4H3.03c	SPBC3H7.08c	SPCC1235.14	SPBC3H7.08c	#N/A
SPCC965.06	SPNCRNA.1294	SPNCRNA.1211	SPNCRNA.1294	SPNCRNA.1211
SPBCPT2R1.08c	SPNCRNA.1589	SPAC22A12.12c	SPNCRNA.1589	#N/A
SPCC4G3.03	SPAC1002.19	SPAC56F8.10	#N/A	#N/A
SPBC2G2.17c	SPBC3B9.01	SPAC9.02c	#N/A	#N/A
SPBC119.04	SPNCRNA.636	SPBPB21E7.07	#N/A	SPBPB21E7.07
SPBC1348.11	SPNCRNA.1119	SPACUNK4.10	SPNCRNA.1119	#N/A
SPBC1773.05c	SPNCRNA.824	SPBC359.05	SPNCRNA.824	#N/A
SPAC22G7.11c	SPAC222.15	SPAC10F6.07c	SPAC222.15	#N/A
SPCC132.04c	SPNCRNA.1229	SPNCRNA.719	SPNCRNA.1229	SPNCRNA.719
SPCC1223.02	SPBC1271.08c	SPAPB17E12.06	SPBC1271.08c	#N/A
SPAC5H10.04	SPAC4G9.07	SPCPB16A4.07	#N/A	#N/A
SPAC19A8.16	SPCC1235.01	SPAC10F6.06	#N/A	#N/A
SPCC320.07c	SPBC1289.17	SPAC823.03	#N/A	#N/A
SPAC977.02	SPAC29A4.17c	SPNCRNA.1189	#N/A	SPNCRNA.1189
SPCC794.03	SPBC16A3.02c	SPBPB21E7.11	#N/A	SPBPB21E7.11
SPCC569.09	SPAC2F7.06c	SPAC16E8.16	SPAC2F7.06c	#N/A
SPNCRNA.1527	SPNCRNA.902	SPCPB16A4.06c	SPNCRNA.902	SPCPB16A4.06c
SPAC186.02c	SPNCRNA.1329	SPNCRNA.1653	SPNCRNA.1329	SPNCRNA.1653
SPBPB8B6.02c	SPNCRNA.1155	SPAC3A12.03c	SPNCRNA.1155	#N/A
SPBC106.02c	SPNCRNA.1659	SPCC338.12	#N/A	SPCC338.12
SPBC725.06c	SPNCRNA.904	SPBC428.10	SPNCRNA.904	#N/A
SPCC70.08c	SPAC1142.09	SPAC56E4.03	SPAC1142.09	#N/A
SPCC663.06c	SPAC630.15	SPAC4C5.04	#N/A	#N/A
SPBPB21E7.08	SPNCRNA.1337	SPBC119.03	#N/A	SPBC119.03
SPNCRNA.1119	SPNCRNA.1283	SPNCRNA.735	SPNCRNA.1283	SPNCRNA.735
SPBPB10D8.04c	SPAC167.08	SPAC3C7.13c	#N/A	#N/A
SPNCRNA.1304	SPAC186.08c	SPNCRNA.679	#N/A	#N/A
SPBPB10D8.02c	SPNCRNA.1350	SPBC56F2.06	SPNCRNA.1350	SPBC56F2.06
SPBC1348.02	SPNCRNA.1464	SPBC3H7.13	#N/A	#N/A
SPCC1393.12	SPNCRNA.1049	SPAC22A12.09c	#N/A	#N/A
SPBC1348.03	SPNCRNA.771	SPAC22A12.10	#N/A	#N/A
SPAP8A3.04c	SPAC977.13c	SPCC16A11.15c	#N/A	SPCC16A11.15c
SPAC22F3.02	SPNCRNA.1485	SPCC794.02	SPNCRNA.1485	#N/A
SPNCRNA.304	SPBC4C3.08	SPBC354.11c	#N/A	#N/A
SPNCRNA.1122	SPCC74.09	SPBC2D10.05	SPCC74.09	#N/A
SPCC1259.14c	SPBPB10D8.03	SPAC57A10.14	SPBPB10D8.03	#N/A
SPNCRNA.1187	SPNCRNA.1418	SPAC4H3.03c	SPNCRNA.1418	SPAC4H3.03c
SPNCRNA.472	SPNCRNA.1676	SPAC22E12.03c	#N/A	#N/A
SPCC1739.08c	SPNCRNA.998	SPAC15A10.03c	SPNCRNA.998	#N/A
SPAC1F8.02c	SPNCRNA.1008	SPCC16A11.01	SPNCRNA.1008	#N/A
SPCC16A11.15c	SPAPB17E12.09	SPBC1289.16c	SPAPB17E12.09	SPBC1289.16c
SPCPJ732.03	SPNCRNA.1006	SPBC2A9.02	SPNCRNA.1006	#N/A
SPCC663.07c	SPNCRNA.728	SPNCRNA.609	#N/A	SPNCRNA.609
SPNCRNA.1346	SPNCRNA.1015	SPAC977.14c	SPNCRNA.1015	#N/A
SPBC1271.08c	SPCC794.03	SPBC1A4.01	SPCC794.03	SPBC1A4.01
SPAC21E11.04	SPNCRNA.927	SPAC22F3.09c	#N/A	#N/A
SPAC3G6.07	SPNCRNA.1149	SPCC320.03	SPNCRNA.1149	#N/A
SPBPB10D8.01	SPACUNK4.19	SPAC15A10.05c	#N/A	#N/A
SPCC576.16c	SPNCRNA.1316	SPBC19F8.01c	SPNCRNA.1316	#N/A
SPBC23G7.13c	SPBC1348.03	SPNCRNA.722	SPBC1348.03	SPNCRNA.722
SPBC119.03	SPNCRNA.380	SPAC56E4.05	SPNCRNA.380	#N/A
SPCC584.16c	SPNCRNA.651	SPCC736.13	SPNCRNA.651	#N/A
SPBPB21E7.11	SPAC11D3.01c	SPCC4G3.03	SPAC11D3.01c	SPCC4G3.03
SPBPB8B6.03	SPCC188.12	SPAC22F8.05	SPCC188.12	#N/A
SPAC869.07c	SPNCRNA.834	SPAC1420.04c	#N/A	#N/A
SPNCRNA.1458	SPNCRNA.1427	SPAC4H3.04c	SPNCRNA.1427	#N/A
SPBC660.05	SPNCRNA.1260	SPAC56E4.02c	SPNCRNA.1260	#N/A
SPNCRNA.1303	SPBTRNALEU.10	SPAC57A10.04	#N/A	#N/A
SPNCRNA.30	SPNCRNA.1439	SPCC290.04	SPNCRNA.1439	#N/A
SPNCRNA.1316	SPNCRNA.1611	SPAC3A12.13c	#N/A	#N/A
SPAC637.03	SPNCRNA.1106	SPBC11G11.01	#N/A	#N/A
SPCC1620.04c	SPNCRNA.920	SPNCRNA.1542	#N/A	SPNCRNA.1542
SPCC191.09c	SPNCRNA.606	SPBC32F12.03c	SPNCRNA.606	#N/A
SPAC6B12.03c	SPAC5H10.11	SPCC569.07	#N/A	#N/A
SPAC869.04	SPNCRNA.1230	SPAC3A12.19	#N/A	#N/A
SPCC1840.12	SPBC359.06	SPAC15A10.09c	SPBC359.06	#N/A
SPBC947.05c	SPCC576.16c	SPAC22A12.15c	SPCC576.16c	#N/A
SPAC1250.02	SPAC27F1.10	SPAC20G8.06	SPAC27F1.10	#N/A
SPNCRNA.254	SPNCRNA.155	SPAC18G6.01c	SPNCRNA.155	#N/A
SPAC5H10.02c	SPNCRNA.926	SPCC330.01c	#N/A	#N/A
SPNCRNA.324	SPBC4.01	SPAC29A4.17c	#N/A	#N/A
SPBC557.05	SPNCRNA.1553	SPBC4F6.17c	SPNCRNA.1553	#N/A
SPNCRNA.777	SPNCRNA.1178	SPAC630.05	SPNCRNA.1178	#N/A
SPAC16E8.05c	SPNCRNA.258	SPCC1393.07c	#N/A	#N/A
SPBC1271.07c	SPNCRNA.756	SPNCRNA.606	SPNCRNA.756	SPNCRNA.606
SPNCRNA.1553	SPNCRNA.616	SPBC609.04	#N/A	#N/A
SPAC513.02	SPNCRNA.1591	SPAC1565.04c	#N/A	#N/A
SPBC1348.01	SPNCRNA.1588	SPCC569.03	#N/A	#N/A
SPAC869.03c	SPNCRNA.07	SPNCRNA.990	SPNCRNA.07	SPNCRNA.990
SPNCRNA.448	SPNCRNA.938	SPCC16A11.08	SPNCRNA.938	#N/A
SPBC83.19c	SPAC977.02	SPAC4D7.02c	SPAC977.02	#N/A
SPAC212.06c	SPNCRNA.1161	SPCC663.09c	#N/A	#N/A
SPNCRNA.1258	SPAC30D11.02c	SPAC22F8.02c	#N/A	#N/A
SPCC622.21	SPNCRNA.1373	SPCPB1C11.02	SPNCRNA.1373	#N/A
SPAC9G1.14	SPNCRNA.1346	SPAC22A12.03c	SPNCRNA.1346	#N/A
SPNCRNA.1259	SPNCRNA.585	SPAC4C5.03	#N/A	#N/A
SPAPB8E5.10	SPNCRNA.690	SPCC1183.09c	#N/A	#N/A
SPAPJ691.02	SPNCRNA.1202	SPBC119.04	SPNCRNA.1202	SPBC119.04
SPNCRNA.1185	SPNCRNA.1123	SPAC6F12.08c	SPNCRNA.1123	#N/A
SPNCRNA.1282	SPNCRNA.1462	SPNCRNA.1160	#N/A	SPNCRNA.1160
SPNCRNA.212	SPBC23G7.10c	SPNCRNA.1579	#N/A	SPNCRNA.1579
SPCC663.14c	SPNCRNA.828	SPAPB8E5.10	SPNCRNA.828	SPAPB8E5.10
SPCC965.14c	SPNCRNA.948	SPBC30D10.14	SPNCRNA.948	#N/A
SPBPB21E7.04c	SPAC16E8.05c	SPAC9.03c	SPAC16E8.05c	#N/A
SPBC16A3.13	SPNCRNA.1024	SPAPB17E12.07c	SPNCRNA.1024	#N/A
SPBC1348.07	SPNCRNA.802	SPAC3A12.02	#N/A	#N/A
SPNCRNA.1691	SPNCRNA.751	SPNCRNA.928	SPNCRNA.751	#N/A
SPAPB1A11.03	SPAC9G1.14	SPBC13E7.09	SPAC9G1.14	#N/A
SPBPB2B2.06c	SPNCRNA.730	SPNCRNA.1121	SPNCRNA.730	SPNCRNA.1121
SPBC3H7.08c	SPBC1348.07	SPAC14C4.07	SPBC1348.07	#N/A
SPBPB21E7.10	SPAC343.07	SPNCRNA.1294	#N/A	SPNCRNA.1294
SPBC1A4.01	SPNCRNA.1466	SPBC216.04c	SPNCRNA.1466	#N/A
SPBC27.03	SPNCRNA.1680	SPAC513.06c	SPNCRNA.1680	#N/A
SPBC56F2.03	SPNCRNA.1289	SPBC1105.14	SPNCRNA.1289	#N/A
SPBC1347.03	SPNCRNA.1109	SPAC3A11.06	SPNCRNA.1109	#N/A
SPNCRNA.1123	SPNCRNA.438	SPAC1565.02c	#N/A	#N/A
SPBPB21E7.02c	SPNCRNA.662	SPBC776.05	#N/A	#N/A
SPBC1348.05	SPNCRNA.1009	SPAC5H10.02c	#N/A	SPAC5H10.02c
SPBPB10D8.03	SPNCRNA.1030	SPCC584.16c	#N/A	SPCC584.16c
SPNCRNA.1219	SPNCRNA.1463	SPAC11D3.01c	#N/A	SPAC11D3.01c
SPAC750.02c	SPMITTRNATHR.01	SPAC2F7.06c	#N/A	SPAC2F7.06c
SPCC188.12	SPNCRNA.637	SPAC18B11.04	SPNCRNA.637	#N/A
SPCC757.03c	SPAC1805.09c	SPBC365.12c	#N/A	#N/A
SPBC1685.06	SPCC1235.12c	SPNCRNA.728	SPCC1235.12c	#N/A
SPNCRNA.103	SPNCRNA.1472	SPAC8C9.16c	SPNCRNA.1472	#N/A
SPNCRNA.329	SPAC57A10.04	SPCC1235.17	#N/A	#N/A
SPNCRNA.1052	SPNCRNA.1286	SPAC3G6.07	SPNCRNA.1286	SPAC3G6.07
SPCC191.10	SPNCRNA.1656	SPAPB17E12.11	#N/A	#N/A
SPCC777.04	SPNCRNA.1115	SPNCRNA.1003	#N/A	#N/A
SPBC1348.08c	SPNCRNA.686	SPCC794.03	SPNCRNA.686	SPCC794.03
SPAC1A6.08c	SPNCRNA.1252	SPAC23D3.11	#N/A	#N/A
SPNCRNA.1551	SPCC1450.08c	SPCC285.07c	SPCC1450.08c	SPCC285.07c
SPAPB1A11.01	SPAC4H3.17	SPAC1A6.04c	#N/A	#N/A
SPNCRNA.1541	SPNCRNA.513	SPAC977.13c	#N/A	#N/A
SPAC11D3.09	SPNCRNA.1533	SPAC10F6.02c	#N/A	#N/A
SPNCRNA.1239	SPNCRNA.983	SPNCRNA.1137	SPNCRNA.983	SPNCRNA.1137
SPNCRNA.1141	SPCC548.02c	SPAC1751.01c	SPCC548.02c	#N/A
SPBC1271.06c	SPNCRNA.702	SPCC794.04c	#N/A	#N/A
SPBC359.06	SPAC24C9.15c	SPBC21B10.13c	#N/A	#N/A
SPNCRNA.543	SPNCRNA.1445	SPCC965.12	#N/A	#N/A
SPNCRNA.1296	SPNCRNA.678	SPAC9E9.11	#N/A	#N/A
SPAC8F11.05c	SPNCRNA.1681	SPAC29E6.05c	#N/A	#N/A
SPAPB17E12.09	SPNCRNA.451	SPBC337.08c	#N/A	#N/A
SPBPB21E7.06	SPNCRNA.811	SPCC1223.03c	#N/A	#N/A
SPAC869.01	SPNCRNA.1121	SPAC521.03	SPNCRNA.1121	#N/A
SPCC285.07c	SPCC1494.11c	SPNCRNA.834	#N/A	#N/A
SPNCRNA.517	SPNCRNA.110	SPAC2F3.08	#N/A	#N/A
SPBPB2B2.14c	SPNCRNA.278	SPAC25G10.04c	#N/A	#N/A
SPNCRNA.380	SPAC1610.03c	SPBC1347.01c	#N/A	#N/A
SPBC8E4.05c	SPNCRNA.634	SPAC13F5.07c	#N/A	#N/A
SPBC1348.12	SPCC1620.04c	SPNCRNA.1527	SPCC1620.04c	SPNCRNA.1527
SPCC417.06c	SPNCRNA.365	SPAC56F8.14c	#N/A	#N/A
SPNCRNA.1133	SPCC285.06c	SPAC57A10.03	#N/A	#N/A
SPAC222.15	SPNCRNA.1338	SPNCRNA.1100	SPNCRNA.1338	SPNCRNA.1100
SPNCRNA.751	SPNCRNA.1151	SPNCRNA.1691	#N/A	SPNCRNA.1691
SPAPB18E9.04c	SPNCRNA.1592	SPAC922.03	#N/A	#N/A
SPNCRNA.1466	SPNCRNA.1441	SPBC1347.03	#N/A	SPBC1347.03
SPNCRNA.1008	SPNCRNA.545	SPBC1685.06	#N/A	SPBC1685.06
SPAC27F1.05c	SPNCRNA.51	SPNCRNA.1682	SPNCRNA.51	SPNCRNA.1682
SPNCRNA.214	SPNCRNA.1186	SPCC70.10	#N/A	#N/A
SPNCRNA.307	SPNCRNA.853	SPAC1565.07c	SPNCRNA.853	#N/A
SPAC2F7.06c	SPNCRNA.657	SPCC4E9.01c	#N/A	#N/A
SPNCRNA.1039	SPAC869.07c	SPCC1620.02	SPAC869.07c	#N/A
SPNCRNA.1502	SPBPB8B6.02c	SPNCRNA.974	SPBPB8B6.02c	#N/A
SPCC191.04c	SPNCRNA.1478	SPAC20G8.04c	SPNCRNA.1478	#N/A
SPAC1002.16c	SPNCRNA.1482	SPAC1B3.06c	#N/A	#N/A
SPNCRNA.1350	SPNCRNA.899	SPBPB8B6.02c	SPNCRNA.899	SPBPB8B6.02c
SPNCRNA.1163	SPNCRNA.987	SPBC1711.11	#N/A	#N/A
SPNCRNA.1269	SPNCRNA.1563	SPNCRNA.583	#N/A	#N/A
SPNCRNA.1242	SPNCRNA.964	SPAC4G8.10	#N/A	#N/A
SPAC17H9.18c	SPNCRNA.1602	SPBC17D11.08	#N/A	#N/A
SPNCRNA.828	SPNCRNA.1013	SPNCRNA.1494	#N/A	#N/A
SPNCRNA.1260	SPCC1183.12	SPCC757.07c	#N/A	#N/A
SPSNORNA.13	SPNCRNA.1041	SPNCRNA.645	#N/A	#N/A
SPCC1235.12c	SPNCRNA.253	SPAC20G8.05c	#N/A	#N/A
SPCC31H12.02c	SPAC6B12.03c	SPBC29B5.01	SPAC6B12.03c	#N/A
SPNCRNA.1102	SPBC15D4.12c	SPNCRNA.1327	#N/A	SPNCRNA.1327
SPAC1142.09	SPAC9.04	SPAC6F12.05c	#N/A	#N/A
SPAC977.01	SPBC1348.02	SPAC13D1.01c	SPBC1348.02	#N/A
SPNCRNA.651	SPCC663.14c	SPNCRNA.1354	SPCC663.14c	SPNCRNA.1354
SPNCRNA.1549	SPNCRNA.937	SPAC20H4.11c	#N/A	#N/A
SPNCRNA.966	SPNCRNA.300	SPCC830.07c	#N/A	#N/A
SPBC21D10.08c	SPCC13B11.03c	SPAPB17E12.13	SPCC13B11.03c	#N/A
SPBC1773.12	SPNCRNA.706	SPBC1347.11	#N/A	#N/A
SPCC74.09	SPNCRNA.194	SPNCRNA.1680	#N/A	SPNCRNA.1680
SPNCRNA.51	SPNCRNA.1146	SPNCRNA.986	#N/A	SPNCRNA.986
SPNCRNA.1433	SPNCRNA.1355	SPNCRNA.1133	SPNCRNA.1355	SPNCRNA.1133
SPAC869.08	SPBPJ4664.03	SPAC31G5.21	SPBPJ4664.03	#N/A
SPNCRNA.07	SPNCRNA.1669	SPCC74.09	#N/A	SPCC74.09
SPNCRNA.909	SPNCRNA.1411	SPAC6G10.03c	SPNCRNA.1411	#N/A
SPNCRNA.1369	SPBP4H10.10	SPNCRNA.905	#N/A	SPNCRNA.905
SPNCRNA.383	SPNCRNA.1518	SPCC1223.12c	#N/A	#N/A
SPNCRNA.600	SPNCRNA.1451	SPCC970.11c	SPNCRNA.1451	#N/A
SPNCRNA.39		SPAC1834.09	#N/A	#N/A
SPNCRNA.1265		SPNCRNA.472	#N/A	SPNCRNA.472
SPBC6B1.03c		SPBC1289.17	#N/A	#N/A
SPAC977.08		SPAPB17E12.12c	#N/A	#N/A
SPNCRNA.1121		SPBC336.05c	#N/A	SPBC336.05c
SPNCRNA.1293		SPAC1565.03	#N/A	#N/A
SPNCRNA.315		SPBC16A3.13	#N/A	SPBC16A3.13
SPNCRNA.921		SPAC688.03c	#N/A	#N/A
SPCC24B10.14c		SPNCRNA.1074	#N/A	SPNCRNA.1074
SPBC16E9.20		SPAC167.08	#N/A	#N/A
SPBC1711.14		SPAC3A11.10c	#N/A	#N/A
SPCC13B11.03c		SPAC12G12.16c	#N/A	#N/A
SPBC336.05c		SPAC1565.08	#N/A	#N/A
SPNCRNA.1055		SPBC1289.14	#N/A	SPBC1289.14
SPNCRNA.1625		SPNCRNA.1229	#N/A	SPNCRNA.1229
SPNCRNA.311		SPNCRNA.1528	#N/A	SPNCRNA.1528
SPNCRNA.1379		SPAC3A12.17c	#N/A	#N/A
SPBC1289.14		SPNCRNA.633	#N/A	SPNCRNA.633
SPBCPT2R1.07c		SPBC14F5.10c	#N/A	#N/A
SPNCRNA.1329		SPCC188.12	#N/A	SPCC188.12
SPNCRNA.860		SPNCRNA.999	#N/A	SPNCRNA.999
SPNCRNA.1088		SPBC800.14c	#N/A	#N/A
SPNCRNA.1472		SPAC688.04c	#N/A	#N/A
SPAC1002.20		SPAC23A1.14c	#N/A	#N/A
SPNCRNA.800		SPBC16D10.08c	#N/A	#N/A
SPNCRNA.284		SPNCRNA.1551	#N/A	SPNCRNA.1551
SPAC57A10.06		SPACUNK12.02c	#N/A	#N/A
SPAC6G9.13c		SPAC6F12.07	#N/A	#N/A
SPNCRNA.374		SPCC1223.10c	#N/A	#N/A
SPNCRNA.717		SPNCRNA.1629	#N/A	#N/A
SPAC212.02		SPNCRNA.1265	#N/A	SPNCRNA.1265
SPBC1348.06c		SPCC1442.01	#N/A	#N/A
SPAC1A6.11		SPAC23C11.10	#N/A	#N/A
SPBC19G7.16		SPCC1235.01	#N/A	#N/A
SPBC1706.02c		SPAC22A12.08c	#N/A	#N/A
SPNCRNA.318		SPNCRNA.718	#N/A	#N/A
SPAC212.08c		SPNCRNA.1574	#N/A	#N/A
SPAC8E11.03c		SPAC15E1.10	#N/A	#N/A
SPNCRNA.1071		SPBC1271.08c	#N/A	SPBC1271.08c
SPNCRNA.201		SPAC21E11.04	#N/A	SPAC21E11.04
SPNCRNA.1205		SPAC869.07c	#N/A	SPAC869.07c
SPNCRNA.471		SPNCRNA.1476	#N/A	#N/A
SPNCRNA.1365		SPAC3C7.05c	#N/A	#N/A
SPNCRNA.1284		SPBC19G7.18c	#N/A	#N/A
SPNCRNA.1124		SPAC1039.10	#N/A	#N/A
SPNCRNA.855		SPBC21C3.11	#N/A	#N/A
SPNCRNA.899		SPNCRNA.1185	#N/A	SPNCRNA.1185
SPBC359.04c		SPNCRNA.730	#N/A	SPNCRNA.730
SPNCRNA.516		SPBC359.04c	#N/A	SPBC359.04c
SPCC1450.08c		SPBC21H7.06c	#N/A	#N/A
SPNCRNA.397		SPSNORNA.10	#N/A	#N/A
SPBC1348.14c		SPAC167.06c	#N/A	#N/A
SPAC29A4.22		SPBPB7E8.02	#N/A	#N/A
SPAPJ695.01c		SPBC21C3.19	#N/A	#N/A
SPNCRNA.389		SPBC3H7.08c	#N/A	SPBC3H7.08c
SPNCRNA.480		SPAC22A12.04c	#N/A	#N/A
SPNCRNA.164		SPAC1556.05c	#N/A	#N/A
SPNCRNA.1427		SPNCRNA.1026	#N/A	SPNCRNA.1026
SPBC13G1.16		SPAC22H12.01c	#N/A	#N/A
SPNCRNA.240		SPAC11E3.06	#N/A	#N/A
SPBC16E9.17c		SPNCRNA.1485	#N/A	SPNCRNA.1485
SPNCRNA.435		SPAPB17E12.09	#N/A	SPAPB17E12.09
SPNCRNA.385		SPBC4C3.08	#N/A	#N/A
SPNCRNA.525		SPNCRNA.1085	#N/A	SPNCRNA.1085
SPNCRNA.155		SPNCRNA.920	#N/A	#N/A
SPNCRNA.1257		SPBPB2B2.11	#N/A	#N/A
SPNCRNA.477		SPAC1610.03c	#N/A	#N/A
SPNCRNA.453		SPACUNK4.19	#N/A	#N/A
SPNCRNA.1313		SPNCRNA.1589	#N/A	SPNCRNA.1589
SPBC1348.04		SPAC212.04c	#N/A	#N/A
SPNCRNA.166		SPAC11D3.17	#N/A	#N/A
SPCC11E10.03		SPNCRNA.1120	#N/A	#N/A
SPAC27F1.10		SPAC6F12.04	#N/A	#N/A
SPBCPT2R1.02		SPAC2F3.01	#N/A	#N/A
SPNCRNA.81		SPAC630.15	#N/A	#N/A
SPNCRNA.105		SPNCRNA.1153	#N/A	#N/A
SPNCRNA.490		SPBC1271.07c	#N/A	SPBC1271.07c
SPAC22F3.04		SPBC32C12.02	#N/A	#N/A
SPAC5D6.10c		SPAC23D3.05c	#N/A	#N/A
SPBC14C8.05c		SPNCRNA.14	#N/A	SPNCRNA.14
SPNCRNA.33		SPAPB2B4.01c	#N/A	#N/A
SPNCRNA.323		SPBC660.07	#N/A	#N/A
SPNCRNA.1097		SPCC63.13	#N/A	#N/A
SPNCRNA.1231		SPAC1039.08	#N/A	#N/A
SPBPJ4664.03		SPAC1399.04c	#N/A	#N/A
SPNCRNA.943		SPCC330.04c	#N/A	#N/A
SPCC18.19c		SPNCRNA.969	#N/A	#N/A
SPNCRNA.756		SPBC557.05	#N/A	SPBC557.05
SPNCRNA.352		SPNCRNA.828	#N/A	SPNCRNA.828
SPNCRNA.12		SPBC21.07c	#N/A	#N/A
SPAC212.03		SPBP4H10.12	#N/A	#N/A
SPNCRNA.1024		SPAC13F5.03c	#N/A	#N/A
SPAC13A11.06		SPNCRNA.967	#N/A	#N/A
SPNCRNA.68		SPNCRNA.1386	#N/A	SPNCRNA.1386
SPNCRNA.1348		SPBC16A3.02c	#N/A	#N/A
SPNCRNA.40		SPAPB24D3.04c	#N/A	#N/A
SPNCRNA.1355		SPNCRNA.1191	#N/A	#N/A
SPCC550.10		SPAC3A12.16c	#N/A	#N/A
SPNCRNA.305		SPMIT.02	#N/A	#N/A
SPCC1442.11c		SPBC365.20c	#N/A	#N/A
SPNCRNA.1571		SPAC343.07	#N/A	#N/A
SPCC1919.11		SPAPB17E12.02	#N/A	#N/A
SPNCRNA.570		SPCC1450.13c	#N/A	#N/A
SPNCRNA.681		SPAC2G11.05c	#N/A	#N/A
SPNCRNA.1248		SPNCRNA.1548	#N/A	#N/A
SPCC548.02c		SPAC24H6.08	#N/A	#N/A
SPNCRNA.281		SPNCRNA.1036	#N/A	#N/A
		SPAC1420.02c	#N/A	#N/A
		SPNCRNA.1119	#N/A	SPNCRNA.1119
		SPNCRNA.777	#N/A	SPNCRNA.777
		SPAC1952.15c	#N/A	#N/A
		SPBPB2B2.10c	#N/A	#N/A
		SPAC1F7.12	#N/A	#N/A
		SPNCRNA.712	#N/A	#N/A
		SPBC2G2.17c	#N/A	SPBC2G2.17c
		SPNCRNA.511	#N/A	#N/A
		SPBC29A10.02	#N/A	#N/A
		SPCC1906.04	#N/A	#N/A
		SPCC162.04c	#N/A	#N/A
		SPNCRNA.1149	#N/A	SPNCRNA.1149
		SPBC14C8.11c	#N/A	#N/A
		SPNCRNA.1178	#N/A	SPNCRNA.1178
		SPNCRNA.603	#N/A	#N/A
		SPBC646.17c	#N/A	#N/A
		SPAC5D6.07c	#N/A	#N/A
		SPNCRNA.739	#N/A	#N/A
		SPBC23G7.10c	#N/A	#N/A
		SPNCRNA.1471	#N/A	#N/A
		SPNCRNA.744	#N/A	#N/A
		SPBC8E4.05c	#N/A	SPBC8E4.05c
		SPBC1105.13c	#N/A	#N/A
		SPNCRNA.1143	#N/A	#N/A
		SPNCRNA.1659	#N/A	#N/A
		SPCC576.16c	#N/A	SPCC576.16c
		SPNCRNA.1345	#N/A	SPNCRNA.1345
		SPNCRNA.717	#N/A	SPNCRNA.717
		SPAC14C4.10c	#N/A	#N/A
		SPCC13B11.02c	#N/A	#N/A
		SPAC25B8.18	#N/A	#N/A
		SPBC3B9.01	#N/A	#N/A
		SPNCRNA.1202	#N/A	SPNCRNA.1202
		SPAC1687.14c	#N/A	#N/A
		SPBC4.01	#N/A	#N/A
		SPNCRNA.1316	#N/A	SPNCRNA.1316
		SPNCRNA.324	#N/A	SPNCRNA.324
		SPCC191.01	#N/A	#N/A
		SPCC24B10.20	#N/A	#N/A
		SPNCRNA.1081	#N/A	#N/A
		SPNCRNA.1252	#N/A	#N/A
		SPNCRNA.904	#N/A	SPNCRNA.904
		SPAC9G1.09	#N/A	#N/A
		SPAC17G6.13	#N/A	#N/A
		SPAC222.15	#N/A	SPAC222.15
		SPNCRNA.1450	#N/A	SPNCRNA.1450
		SPAPB17E12.08	#N/A	#N/A
		SPAC26F1.14c	#N/A	#N/A
		SPNCRNA.2002	#N/A	SPNCRNA.2002
		SPAC57A10.06	#N/A	SPAC57A10.06
		SPCC1672.04c	#N/A	#N/A
		SPNCRNA.897	#N/A	#N/A
		SPNCRNA.513	#N/A	#N/A
		SPAC2G11.13	#N/A	#N/A
		SPAC16E8.05c	#N/A	SPAC16E8.05c
		SPAP27G11.08c	#N/A	#N/A
		SPBC11C11.06c	#N/A	#N/A
		SPNCRNA.1449	#N/A	#N/A
		SPNCRNA.902	#N/A	SPNCRNA.902
		SPNCRNA.1155	#N/A	SPNCRNA.1155
		SPNCRNA.1350	#N/A	SPNCRNA.1350
		SPAC1A6.08c	#N/A	SPAC1A6.08c
		SPAC23D3.17	#N/A	#N/A
		SPNCRNA.662	#N/A	#N/A
		SPAC5H10.11	#N/A	#N/A
		SPCC162.03	#N/A	#N/A
		SPCC622.11	#N/A	#N/A
		SPNCRNA.998	#N/A	SPNCRNA.998
		SPNCRNA.371	#N/A	#N/A
		SPAC14C4.03	#N/A	#N/A
		SPNCRNA.690	#N/A	#N/A
		SPNCRNA.961	#N/A	#N/A
		SPAC4G9.07	#N/A	#N/A
		SPAC6C3.08	#N/A	#N/A
		SPCC1450.08c	#N/A	SPCC1450.08c
		SPAC9E9.13	#N/A	#N/A
		SPBC29A10.14	#N/A	#N/A
		SPNCRNA.1407	#N/A	SPNCRNA.1407
		SPNCRNA.1190	#N/A	#N/A
		SPBC21.03c	#N/A	#N/A
		SPAC1006.01	#N/A	#N/A
		SPAC1039.02	#N/A	#N/A
		SPNCRNA.07	#N/A	SPNCRNA.07
		SPNCRNA.771	#N/A	#N/A
		SPNCRNA.1015	#N/A	SPNCRNA.1015
		SPNCRNA.585	#N/A	#N/A
		SPNCRNA.847	#N/A	SPNCRNA.847
		SPAC15F9.01c	#N/A	#N/A
		SPAC1687.08	#N/A	#N/A
		SPNCRNA.1588	#N/A	#N/A
		SPNCRNA.1602	#N/A	#N/A
		SPCC830.02	#N/A	#N/A
		SPNCRNA.740	#N/A	#N/A
		SPNCRNA.1018	#N/A	#N/A
		SPBC428.07	#N/A	#N/A
		SPNCRNA.653	#N/A	#N/A
		SPNCRNA.1640	#N/A	#N/A
		SPCC1620.04c	#N/A	SPCC1620.04c
		SPNCRNA.1616	#N/A	#N/A
		SPNCRNA.214	#N/A	SPNCRNA.214
		SPNCRNA.1580	#N/A	#N/A
		SPBP23A10.14c	#N/A	#N/A
		SPNCRNA.678	#N/A	#N/A
		SPAC1556.04c	#N/A	#N/A
		SPCC1322.04	#N/A	#N/A
		SPAC19B12.08	#N/A	#N/A
		SPCC24B10.14c	#N/A	SPCC24B10.14c
		SPNCRNA.1031	#N/A	#N/A
		SPNCRNA.1106	#N/A	#N/A
		SPNCRNA.1660	#N/A	#N/A
		SPCC191.09c	#N/A	SPCC191.09c
		SPCC576.02	#N/A	#N/A
		SPAC25H1.03	#N/A	#N/A
		SPBC2G2.09c	#N/A	#N/A
		SPNCRNA.1427	#N/A	SPNCRNA.1427
		SPNCRNA.1283	#N/A	SPNCRNA.1283
		SPNCRNA.1115	#N/A	#N/A
		SPNCRNA.1637	#N/A	SPNCRNA.1637
		SPNCRNA.1024	#N/A	SPNCRNA.1024
		SPAC227.14	#N/A	#N/A
		SPAC688.13	#N/A	#N/A
		SPBC582.06c	#N/A	#N/A
		SPNCRNA.1453	#N/A	#N/A
		SPBC16G5.13	#N/A	#N/A
		SPNCRNA.234	#N/A	#N/A
		SPNCRNA.1607	#N/A	#N/A
		SPNCRNA.899	#N/A	SPNCRNA.899
		SPBC1718.02	#N/A	#N/A
		SPAC23C11.12	#N/A	#N/A
		SPNCRNA.886	#N/A	#N/A
		SPNCRNA.710	#N/A	#N/A
		SPBC1348.07	#N/A	SPBC1348.07
		SPAC10F6.08c	#N/A	#N/A
		SPAC19A8.16	#N/A	SPAC19A8.16
		SPAC821.10c	#N/A	#N/A
		SPNCRNA.1550	#N/A	#N/A
		SPNCRNA.1128	#N/A	#N/A
		SPNCRNA.751	#N/A	SPNCRNA.751
		SPNCRNA.1428	#N/A	#N/A
		SPNCRNA.1479	#N/A	#N/A
		SPNCRNA.380	#N/A	SPNCRNA.380
		SPNCRNA.51	#N/A	SPNCRNA.51
		SPBPB2B2.02	#N/A	#N/A
		SPAC30D11.02c	#N/A	#N/A
		SPNCRNA.865	#N/A	#N/A
		SPAC3F10.15c	#N/A	#N/A
		SPNCRNA.1373	#N/A	SPNCRNA.1373
		SPAC4F10.08	#N/A	#N/A
		SPNCRNA.239	#N/A	#N/A
		SPAC1A6.11	#N/A	SPAC1A6.11
		SPNCRNA.1591	#N/A	#N/A
		SPAC869.08	#N/A	SPAC869.08
		SPAC14C4.08	#N/A	#N/A
		SPNCRNA.802	#N/A	#N/A
		SPNCRNA.1466	#N/A	SPNCRNA.1466
		SPNCRNA.1201	#N/A	SPNCRNA.1201
		SPBC32H8.15	#N/A	#N/A
		SPNCRNA.1445	#N/A	#N/A
		SPMIT.09	#N/A	#N/A
		SPNCRNA.1289	#N/A	SPNCRNA.1289
		SPNCRNA.948	#N/A	SPNCRNA.948
		SPNCRNA.800	#N/A	SPNCRNA.800
		SPNCRNA.1030	#N/A	#N/A
		SPNCRNA.1669	#N/A	#N/A
		SPCC663.14c	#N/A	SPCC663.14c
		SPNCRNA.451	#N/A	#N/A
		SPCC1442.07c	#N/A	#N/A
		SPBC36B7.06c	#N/A	#N/A
		SPNCRNA.1488	#N/A	#N/A
		SPAC4G9.05	#N/A	#N/A
		SPAC9G1.14	#N/A	SPAC9G1.14
		SPNCRNA.1520	#N/A	SPNCRNA.1520
		SPNCRNA.1006	#N/A	SPNCRNA.1006
		SPNCRNA.987	#N/A	#N/A
		SPNCRNA.1146	#N/A	#N/A
		SPBC21D10.08c	#N/A	SPBC21D10.08c
		SPAC977.18	#N/A	SPAC977.18
		SPNCRNA.1418	#N/A	SPNCRNA.1418
		SPNCRNA.1337	#N/A	#N/A
		SPBC21B10.12	#N/A	#N/A
		SPCC1322.10	#N/A	#N/A
		SPAC27F1.10	#N/A	SPAC27F1.10
		SPCC1393.14	#N/A	#N/A
		SPNCRNA.155	#N/A	SPNCRNA.155
		SPNCRNA.896	#N/A	#N/A
		SPNCRNA.707	#N/A	#N/A
		SPNCRNA.824	#N/A	SPNCRNA.824
		SPAC4F8.08	#N/A	#N/A
		SPBC27.03	#N/A	SPBC27.03
		SPNCRNA.801	#N/A	#N/A
		SPNCRNA.621	#N/A	#N/A
		SPNCRNA.1553	#N/A	SPNCRNA.1553
		SPNCRNA.651	#N/A	SPNCRNA.651
		SPAC1A6.06c	#N/A	#N/A
		SPCC548.02c	#N/A	SPCC548.02c
		SPNCRNA.1329	#N/A	SPNCRNA.1329
		SPAC6C3.05	#N/A	#N/A
		SPCC1739.15	#N/A	#N/A
		SPNCRNA.605	#N/A	#N/A
		SPNCRNA.293	#N/A	#N/A
		SPNCRNA.520	#N/A	#N/A
		SPNCRNA.1247	#N/A	SPNCRNA.1247
		SPNCRNA.980	#N/A	#N/A
		SPNCRNA.1169	#N/A	#N/A
		SPNCRNA.184	#N/A	#N/A
		SPAC22F3.04	#N/A	SPAC22F3.04
		SPNCRNA.774	#N/A	#N/A
		SPNCRNA.243	#N/A	#N/A
		SPCC622.05	#N/A	#N/A
		SPNCRNA.1078	#N/A	#N/A
		SPAC4H3.17	#N/A	#N/A
		SPBC1683.02	#N/A	#N/A
		SPAC24B11.14	#N/A	#N/A
		SPBC32H8.07	#N/A	#N/A
		SPBC14C8.07c	#N/A	#N/A
		SPNCRNA.194	#N/A	#N/A
		SPNCRNA.1014	#N/A	#N/A
		SPNCRNA.1215	#N/A	#N/A
		SPNCRNA.1389	#N/A	#N/A
		SPCC285.06c	#N/A	#N/A
		SPCC1753.03c	#N/A	#N/A
		SPNCRNA.636	#N/A	#N/A
		SPAC25H1.09	#N/A	#N/A
		SPNCRNA.927	#N/A	#N/A
		SPBC428.18	#N/A	#N/A
		SPBC216.02	#N/A	#N/A
		SPNCRNA.1210	#N/A	#N/A
		SPCC285.04	#N/A	#N/A
		SPNCRNA.640	#N/A	#N/A
		SPNCRNA.738	#N/A	#N/A
		SPNCRNA.1009	#N/A	#N/A
		SPNCRNA.1109	#N/A	SPNCRNA.1109
		SPNCRNA.622	#N/A	#N/A
		SPNCRNA.1053	#N/A	#N/A
		SPAC24C9.15c	#N/A	#N/A
		SPNCRNA.925	#N/A	#N/A
		SPNCRNA.111	#N/A	#N/A
		SPAC6B12.03c	#N/A	SPAC6B12.03c
		SPNCRNA.1464	#N/A	#N/A
		SPNCRNA.1042	#N/A	SPNCRNA.1042
		SPNCRNA.1039	#N/A	SPNCRNA.1039
		SPNCRNA.581	#N/A	#N/A
		SPNCRNA.1536	#N/A	#N/A
		SPAC1F8.04c	#N/A	#N/A
		SPCC1494.11c	#N/A	#N/A
		SPNCRNA.264	#N/A	#N/A
		SPAC1687.07	#N/A	#N/A
		SPBC17D1.04	#N/A	#N/A
		SPMITTRNATHR.01	#N/A	#N/A

## Sheet: dbl2D_wt ALL
FDR	fold-change dbl2/wt	systematic ID	gene name	gene type	location	description
3.53536e-232	4.56836	SPAC23H3.15c	SPAC23H3.15c	protein_coding	chromosome_1:2523372-2524734	Schizosaccharomyces specific protein
8.22943e-226	0.0700749	SPCC553.01c	dbl2	protein_coding	chromosome_3:310158-312895	meiotic chromosome segregation protein Dbl2
6.96347e-187	5.61878	SPAC4H3.08	SPAC4H3.08	protein_coding	chromosome_1:3841498-3843136	3-hydroxyacyl-CoA dehydrogenase (predicted)
3.10453e-152	0.288267	SPAC186.05c	SPAC186.05c	protein_coding	chromosome_1:5540032-5541502	human TMEM165 homolog%2C implicated in calcium transport
2.35422e-121	15.1711	SPBC839.06	cta3	protein_coding	chromosome_2:607214-611989	P-type ATPase%2C potassium exporting Cta3
4.18927e-115	4.38751	SPBC16E9.16c	lsd90	protein_coding	chromosome_2:1947985-1950255	Lsd90 protein
1.39094e-110	7.66092	SPNCRNA.1217	SPNCRNA.1217	ncRNA	chromosome_3:1677222-1680771	antisense RNA (predicted)
1.11822e-87	5.84827	SPCC70.12c	ecl1	protein_coding	chromosome_3:2354974-2358570	extender of the chronological lifespan protein Ecl1
4.26271e-80	3.26473	SPBC3E7.02c	hsp16	protein_coding	chromosome_2:2660139-2660992	heat shock protein Hsp16
4.82081e-78	2.24155	SPBC1773.06c	adh8	protein_coding	chromosome_2:293225-294725	alcohol dehydrogenase (predicted)
4.25409e-73	2.47347	SPAC22H10.13	zym1	protein_coding	chromosome_1:2381690-2382200	metallothionein Zym1
7.65093e-73	4.40699	SPBP4G3.03	fub2	protein_coding	chromosome_2:4453054-4454161	PI31 proteasome regulator Fub2 (predicted)
2.03859e-72	4.31499	SPBPB21E7.01c	eno102	protein_coding	chromosome_2:58136-59704	enolase (predicted)
5.59528e-57	5.58598	SPAC4F10.17	SPAC4F10.17	protein_coding	chromosome_1:4868326-4869283	conserved fungal protein
2.91466e-51	10.4118	SPCC1235.13	ght6	protein_coding	chromosome_3:204706-206717	hexose transmembrane transporter Ght6
3.03232e-51	5.515	SPCC191.11	inv1	protein_coding	chromosome_3:1723393-1726164	external invertase%2C beta-fructofuranosidase
1.77569e-49	2.49255	SPAC3G9.11c	pdc201	protein_coding	chromosome_1:3159753-3162245	pyruvate decarboxylase (predicted)
1.73923e-48	3.04791	SPNCRNA.1037	SPAC1B3.04c-antisense-2	ncRNA	chromosome_1:4931323-4933884	antisense RNA (predicted)
1.99369e-46	1.76436	SPCC338.12	pbi2	protein_coding	chromosome_3:1355008-1355680	proteinase B inhibitor Pbi2
1.99369e-46	7.60197	SPCC70.04c	SPCC70.04c	protein_coding	chromosome_3:2352568-2354572	Schizosaccharomyces pombe specific protein
1.89365e-44	2.11582	SPCC737.04	SPCC737.04	protein_coding	chromosome_3:1891328-1893817	UPF0300 family protein 6
1.98958e-43	2.59948	SPNCRNA.2002	adh1-antisense-2	ncRNA	chromosome_3:1590089-1593983	antisense RNA complementary to adh1%2C minor transcript
5.38053e-43	8.76915	SPCC1020.01c	pma2	protein_coding	chromosome_3:793179-796301	P-type proton ATPase%2C P3-type Pma2
8.21671e-43	8.72798	SPAPB1A11.02	SPAPB1A11.02	protein_coding	chromosome_1:2980428-2981839	esterase/lipase (predicted)
2.50896e-41	3.43131	SPBPB8B6.04c	grt1	protein_coding	chromosome_2:47369-51220	transcription factor Grt1 (predicted)
2.00961e-40	3.1132	SPBC24C6.09c	SPBC24C6.09c	protein_coding	chromosome_2:2335176-2337787	phosphoketolase family protein (predicted)
2.71709e-40	11.1261	SPNCRNA.1224	SPNCRNA.1224	ncRNA	chromosome_3:1726098-1727277	antisense RNA (predicted)%2C possible alternative UTR
2.20379e-39	15.6398	SPSNRNA.04	snu4	snRNA	chromosome_2:467233-467361	small nuclear RNA U4
1.06829e-38	1.51615	SPCC1020.05	SPCC1020.05	protein_coding	chromosome_3:774790-777899	phosphoprotein phosphatase involved in unfolded protein response (predicted)
8.83105e-38	2.56174	SPCC338.18	SPCC338.18	protein_coding	chromosome_3:1340628-1341847	Schizosaccharomyces pombe specific protein
1.41997e-37	2.07236	SPCC663.08c	SPCC663.08c	protein_coding	chromosome_3:1647689-1648808	short chain dehydrogenase
1.41997e-37	7.00149	SPNCRNA.1374	cta3-antisense-1	ncRNA	chromosome_2:608000-611638	antisense RNA (predicted)
1.11945e-34	4.04279	SPAC29A4.12c	mug108	protein_coding	chromosome_1:5124554-5125643	Schizosaccharomyces specific protein Mug108
2.42654e-34	2.2281	SPCPB16A4.06c	SPCPB16A4.06c	protein_coding	chromosome_3:956012-957627	Schizosaccharomyces specific protein
7.28523e-33	5.87951	SPBPB2B2.18	SPBPB2B2.18	protein_coding	chromosome_2:4502692-4503664	Schizosaccharomyces specific protein
1.06875e-32	3.84942	SPNCRNA.1211	SPCC777.06c-antisense-1	ncRNA	chromosome_3:1606589-1608068	antisense RNA (predicted)
1.17833e-32	4.50282	SPAC977.18	SPAC977.18	protein_coding	chromosome_1:31140-32345	conserved fungal protein
1.31571e-32	1.73504	SPCC736.02	SPCC736.02	protein_coding	chromosome_3:313035-314226	Schizosaccharomyces specific protein
4.51957e-32	2.29427	SPBC1683.09c	frp1	protein_coding	chromosome_2:160357-162497	ferric-chelate reductase Frp1
7.8849e-32	4.30406	SPBPB21E7.07	aes1	protein_coding	chromosome_2:70156-71310	enhancer of RNA-mediated gene silencing
3.80829e-30	3.91369	SPAC869.09	SPAC869.09	protein_coding	chromosome_1:5496844-5497448	conserved fungal protein
6.45402e-30	1.59528	SPAC27D7.09c	SPAC27D7.09c	protein_coding	chromosome_1:4523298-4524731	But2 family protein
1.14532e-28	1.61315	SPBC56F2.15	tam13	protein_coding	chromosome_2:4103472-4103759	Schizosaccharomyces specific protein Tam13
1.23895e-28	4.75765	SPNCRNA.1467	mdl1-antisense-1	ncRNA	chromosome_2:1828226-1831124	antisense RNA (predicted)%2C possible alternative UTR
1.55323e-28	4.0558	SPNCRNA.1137	ubp16-antisense-1	ncRNA	chromosome_3:394357-396657	antisense RNA (predicted)
2.39358e-28	1.80405	SPBC1289.16c	cao2	protein_coding	chromosome_2:4426157-4428785	copper amine oxidase-like protein Cao2
3.30212e-28	1.89318	SPCC18B5.02c	SPCC18B5.02c	pseudogene	chromosome_3:717851-718869
2.09047e-27	2.13508	SPAC186.01	pfl9	protein_coding	chromosome_1:5527462-5528959	cell surface glycoprotein (predicted)%2C DIPSY family
2.97492e-27	2.61145	SPAC11D3.01c	SPAC11D3.01c	protein_coding	chromosome_1:108732-109195	conserved fungal protein
3.70486e-27	1.54951	SPCC965.07c	gst2	protein_coding	chromosome_3:2294617-2296383	glutathione S-transferase Gst2
8.23168e-27	4.64371	SPCC757.02c	SPCC757.02c	protein_coding	chromosome_3:44814-46961	epimarase (predicted)
1.05796e-26	3.98143	SPBC2F12.09c	atf21	protein_coding	chromosome_2:1722231-1724450	transcription factor%2C Atf-CREB family Atf21
1.35729e-26	2.48054	SPBC1198.14c	fbp1	protein_coding	chromosome_2:197660-199474	fructose-1%2C6-bisphosphatase Fbp1
1.76017e-26	3.23715	SPNCRNA.1289	ubp12-antisense-1	ncRNA	chromosome_3:2331324-2332742	antisense RNA (predicted)
3.49696e-26	3.8195	SPNCRNA.1368	rhp14-antisense-1	ncRNA	chromosome_2:536739-539154	antisense RNA (predicted)
3.80344e-26	2.84673	SPAC15E1.02c	SPAC15E1.02c	protein_coding	chromosome_1:3721257-3721816	DUF1761 family protein
9.46993e-26	2.20646	SPBC56F2.06	mug147	protein_coding	chromosome_2:4104214-4106013	Schizosaccharomyces specific protein Mug147
2.58641e-25	22.4584	SPBPB2B2.07c	SPBPB2B2.07c	protein_coding	chromosome_2:4474145-4474931	S. pombe specific DUF999 protein family 7
4.74249e-25	2.24158	SPNCRNA.1280	SPCC965.04c-antisense-1	ncRNA	chromosome_3:2286843-2289468	antisense RNA (predicted)%2C possible alternative UTR
1.19977e-24	2.07644	SPNCRNA.1653	cwf28-antisense-1	ncRNA	chromosome_2:3991620-3993214	antisense RNA (predicted)%2C possible alternative UTR
1.39022e-24	1.77667	SPNCRNA.609	SPAC11D3.14c-antisense-1	ncRNA	chromosome_1:131203-135541	antisense RNA (predicted)%2C possible alternative UTR
1.55072e-24	4.96155	SPNCRNA.1475	tra1-antisense-1	ncRNA	chromosome_2:1904423-1905778	antisense RNA (predicted)%2C possible alternative UTR
2.86044e-24	1.80018	SPCC965.11c	agp3	protein_coding	chromosome_3:2303540-2308275	amino acid transmembrane transporter (predicted)
4.50075e-24	0.00277776	SPNCRNA.945	SPNCRNA.945	ncRNA	chromosome_1:3879034-3880272	intergenic RNA (predicted)
1.41831e-23	1.38606	SPAC1F7.12	yak3	protein_coding	chromosome_1:4248777-4250231	aldose reductase ARK13 family YakC
2.68604e-23	3.55606	SPAC2E1P3.02c	amt3	protein_coding	chromosome_1:2924692-2927075	ammonium transmembrane transporter Amt3
2.99428e-23	6.44805	SPNCRNA.1327	SPNCRNA.1327	ncRNA	chromosome_2:205583-206910	intergenic RNA (predicted)
3.07704e-23	1.53019	SPBC725.03	SPBC725.03	protein_coding	chromosome_2:1206967-1208271	pyridoxamine 5'-phosphate oxidase (predicted)
3.42985e-23	3.28534	SPAC869.06c	hry1	protein_coding	chromosome_1:5502560-5503291	HHE domain cation binding protein (predicted)
4.19842e-23	9.02707	SPBPB2B2.08	SPBPB2B2.08	protein_coding	chromosome_2:4475953-4476674	conserved fungal protein
4.7531e-23	0.663949	SPAPJ760.03c	adg1	protein_coding	chromosome_1:5265435-5266589	Schizosaccharomyces specific protein Adg1
5.4052e-22	1.32866	SPAC19G12.09	SPAC19G12.09	protein_coding	chromosome_1:4059980-4061192	NADH/NADPH dependent indole-3-acetaldehyde reductase
6.893e-22	0.0028479	SPNCRNA.673	rad15-antisense-1	ncRNA	chromosome_1:664677-665246	antisense RNA (predicted)
7.26625e-22	2.18102	SPAC22A12.17c	SPAC22A12.17c	protein_coding	chromosome_1:1185837-1189506	short chain dehydrogenase (predicted)
1.13427e-21	1.46315	SPBC215.11c	SPBC215.11c	protein_coding	chromosome_2:4050360-4051532	aldo/keto reductase%2C unknown biological role
1.17012e-21	11.3081	SPNCRNA.975	SPNCRNA.975	ncRNA	chromosome_1:4292899-4294213	intergenic RNA (predicted)
1.2223e-21	1.90205	SPAC4H3.03c	SPAC4H3.03c	protein_coding	chromosome_1:3826456-3829377	glucan 1%2C4-alpha-glucosidase (predicted)
2.22075e-21	1.68273	SPCC965.06	osr2	protein_coding	chromosome_3:2292613-2294574	aldo-keto reductase (predicted)
3.31318e-21	2.07748	SPBCPT2R1.08c	tlh2	protein_coding	chromosome_2:4526885-4532899	RecQ type DNA helicase Tlh1
6.01648e-21	1.95257	SPCC4G3.03	SPCC4G3.03	protein_coding	chromosome_3:466208-468381	WD40/YVTN repeat-like protein
6.33519e-21	2.64746	SPBC2G2.17c	SPBC2G2.17c	protein_coding	chromosome_2:3466270-3467797	beta-glucosidase Psu2 (predicted)
8.94398e-21	6.98082	SPBC119.04	mei3	protein_coding	chromosome_2:719585-720990	meiosis inducing protein Mei3
1.18331e-20	20.2025	SPBC1348.11	SPBC1348.11	pseudogene	chromosome_2:33231-34780
1.49037e-20	2.17379	SPBC1773.05c	tms1	protein_coding	chromosome_2:290730-292250	hexitol dehydrogenase (predicted)
2.52726e-20	2.29547	SPAC22G7.11c	cum1	protein_coding	chromosome_1:754932-755637	conserved fungal protein
2.6401e-20	3.0506	SPNCRNA.1542	SPBC3E7.04c-antisense-1	ncRNA	chromosome_2:2662500-2665063	antisense RNA (predicted)
3.28049e-20	1.56423	SPCC132.04c	gdh2	protein_coding	chromosome_3:1332569-1336197	NAD-dependent glutamate dehydrogenase Gdh2 (predicted)
3.37843e-20	6.57111	SPCC1223.02	nmt1	protein_coding	chromosome_3:1838413-1839664	4-amino-5-hydroxymethyl-2-methylpyrimidine phosphate synthase Nmt1
3.82042e-20	1.96095	SPAC5H10.04	SPAC5H10.04	protein_coding	chromosome_1:152851-155515	NADPH dehydrogenase (predicted)
4.17458e-20	2.10629	SPAC19A8.16	prl65	protein_coding	chromosome_1:2472433-2472961	conserved fungal protein
6.43606e-20	5.27149	SPCC320.07c	mde7	protein_coding	chromosome_3:155906-158191	RNA-binding protein Mde7
9.61131e-20	3.9991	SPAC977.02	SPAC977.02	protein_coding	chromosome_1:32034-33012	S. pombe specific 5Tm protein family
3.10458e-19	1.85588	SPCC794.03	SPCC794.03	protein_coding	chromosome_3:245844-247871	amino acid permease (predicted)
1.38759e-18	2.69793	SPNCRNA.905	SPAC8E11.01c-antisense-1	ncRNA	chromosome_1:3385556-3388141	antisense RNA (predicted)
1.529e-18	3.68138	SPNCRNA.1189	ctp1-antisense-1	ncRNA	chromosome_3:1358647-1360719	antisense RNA (predicted)%2C possible alternative UTR
1.496e-17	1.37155	SPBC725.10	SPBC725.10	protein_coding	chromosome_2:1224480-1226219	mitochondrial transport protein%2C tspO homolog (predicted)
1.74618e-17	2.70935	SPCC569.09	SPCC569.09	protein_coding	chromosome_3:2413905-2414790	Schizosaccharomyces specific protein
3.3992e-17	2.53835	SPNCRNA.1279	opt3-antisense-1	ncRNA	chromosome_3:2280653-2284409	antisense RNA (predicted)
1.3628e-16	2.65547	SPNCRNA.1527	SPNCRNA.1527	ncRNA	chromosome_2:2552926-2553784	intergenic RNA (predicted)%2C possible alternative UTR
1.45146e-16	7.69593	SPNCRNA.1512	pvg3-antisense-1	ncRNA	chromosome_2:2417501-2418682	antisense RNA (predicted)
1.80156e-16	5.21484	SPAC186.02c	SPAC186.02c	protein_coding	chromosome_1:5529851-5531144	hydroxyacid dehydrogenase (predicted)
2.2739e-16	5.7192	SPBPB8B6.02c	SPBPB8B6.02c	protein_coding	chromosome_2:44694-46836	urea transmembrane transporter (predicted)
2.2739e-16	2.75967	SPNCRNA.1023	rex3-antisense-1	ncRNA	chromosome_1:4767923-4769721	antisense RNA (predicted)%2C possible alternative UTR
2.39935e-16	1.49004	SPBC1773.03c	SPBC1773.03c	protein_coding	chromosome_2:285909-288246	aminotransferase class-III%2C possible transaminase%2C unknown specificity
2.61831e-16	2.442	SPNCRNA.731	cox1101-antisense-1	ncRNA	chromosome_1:1268172-1269878	antisense RNA (predicted)
2.73547e-16	8.17094	SPNCRNA.1184	SPCC1322.02-antisense-1	ncRNA	chromosome_3:1286213-1287739	antisense RNA (predicted)
3.38742e-16	1.79611	SPNCRNA.1320	fmd2-antisense-1	ncRNA	chromosome_2:172716-174355	antisense RNA (predicted)
3.48664e-16	1.37585	SPAC513.06c	dhd1	protein_coding	chromosome_1:2914746-2920279	D-xylose 1-dehydrogenase (NADP+) (predicted)
5.27299e-16	1.84341	SPBC106.02c	srx1	protein_coding	chromosome_2:376253-377036	sulfiredoxin
5.7795e-16	1.63342	SPNCRNA.1345	SPBC1271.07c-antisense-1	ncRNA	chromosome_2:358510-359373	antisense RNA (predicted)
8.9539e-16	1.34943	SPBC1773.02c	bcp1	protein_coding	chromosome_2:283603-284901	thioredoxin peroxidase Bcp1
1.34184e-15	6.81292	SPNCRNA.1033	SPAC19B12.01-antisense-1	ncRNA	chromosome_1:4875424-4878190	antisense RNA (predicted)
1.67054e-15	3.74738	SPBC725.06c	ppk31	protein_coding	chromosome_2:1212690-1216671	serine/threonine protein kinase Ppk31 (predicted)
1.80477e-15	12.6682	SPNCRNA.1457	atf21-antisense-1	ncRNA	chromosome_2:1721083-1724641	antisense RNA (predicted)
2.26724e-15	2.92069	SPCC70.08c	SPCC70.08c	protein_coding	chromosome_3:2367804-2368636	methyltransferase (predicted)
4.15256e-15	2.10339	SPCC663.06c	osr1	protein_coding	chromosome_3:1644754-1645876	short chain dehydrogenase (predicted)
6.77026e-15	0.58579	SPAC513.03	mfm2	protein_coding	chromosome_1:2912762-2913270	M-factor precursor Mfm2
1.97344e-14	1.44382	SPBC8E4.02c	SPBC8E4.02c	protein_coding	chromosome_2:4442574-4444191	Schizosaccharomyces pombe specific protein
2.25069e-14	1.44483	SPBC609.04	caf5	protein_coding	chromosome_2:3166119-3168485	spermine family transmembrane transporter Caf5
2.38697e-14	2.39172	SPBPB21E7.08	SPBPB21E7.08	pseudogene	chromosome_2:72081-73390
3.99873e-14	1.37243	SPCC1450.10c	SPCC1450.10c	protein_coding	chromosome_3:1745896-1748031	iron hydrogenase (predicted)
4.53063e-14	3.86646	SPNCRNA.1119	SPNCRNA.1119	ncRNA	chromosome_3:217516-218406	intergenic RNA (predicted)
4.92052e-14	0.565303	SPNCRNA.1273	SPCC1919.05-antisense-1	ncRNA	chromosome_3:2212663-2214470	antisense RNA (predicted)
8.42679e-14	1.3986	SPBPB2B2.19c	SPBPB2B2.19c	protein_coding	chromosome_2:4503653-4505257	S. pombe specific 5Tm protein family
9.36092e-14	1.64816	SPBPB10D8.04c	SPBPB10D8.04c	protein_coding	chromosome_2:91376-92863	transmembrane transporter (predicted)
1.22476e-13	1.25995	SPAC1B3.06c	SPAC1B3.06c	protein_coding	chromosome_1:4937755-4939182	UbiE family methyltransferase (predicted)
1.77339e-13	3.24592	SPNCRNA.554	SPAC10F6.08c-antisense-1	ncRNA	chromosome_1:1219252-1220071	antisense RNA (predicted)
2.17262e-13	4.06815	SPNCRNA.1304	SPNCRNA.1304	ncRNA	chromosome_2:65390-66274	intergenic RNA (predicted)
2.26032e-13	5.9215	SPBPB10D8.02c	SPBPB10D8.02c	protein_coding	chromosome_2:83229-85631	arylsulfatase (predicted)
2.85789e-13	1.62615	SPBC1348.02	SPBC1348.02	protein_coding	chromosome_2:7633-9457	S. pombe specific 5Tm protein family
3.30725e-13	2.28953	SPNCRNA.1079	rad2-antisense-1	ncRNA	chromosome_1:5389615-5390903	antisense RNA (predicted)%2C possible alternative UTR
4.83175e-13	2.1284	SPNCRNA.1305	SPBPB21E7.08-antisense-1	ncRNA	chromosome_2:71485-73328	antisense RNA (predicted)
5.25239e-13	1.54038	SPCC1393.12	SPCC1393.12	protein_coding	chromosome_3:823411-824429	Schizosaccharomyces specific protein
5.75878e-13	175.964	SPBC28E12.02	SPBC28E12.02	protein_coding	chromosome_2:1836327-1838630	RNA-binding protein
7.07836e-13	7.3771	SPBC1348.03	SPBC1348.03	protein_coding	chromosome_2:10569-11351	S. pombe specific 5Tm protein family
8.87691e-13	1.51095	SPAP8A3.04c	hsp9	protein_coding	chromosome_1:5319957-5320676	heat shock protein Hsp9
9.30437e-13	1.42236	SPAC2F3.05c	SPAC2F3.05c	protein_coding	chromosome_1:3928625-3929950	xylose and arabinose reductase (predicted)
1.16688e-12	1.49163	SPAC27D7.11c	SPAC27D7.11c	protein_coding	chromosome_1:4529389-4531031	But2 family protein
1.38003e-12	2.69068	SPAC22F3.02	atf31	protein_coding	chromosome_1:705042-708014	transcription factor Atf31
1.46069e-12	1.26724	SPAC26F1.04c	etr1	protein_coding	chromosome_1:5177808-5179736	enoyl-[acyl-carrier protein] reductase (predicted)
1.46456e-12	5.56718	SPNCRNA.304	SPNCRNA.304	ncRNA	chromosome_2:360439-363023	intergenic RNA (predicted)
1.50043e-12	3.55513	SPNCRNA.1122	SPNCRNA.1122	ncRNA	chromosome_3:258116-258797	intergenic RNA (predicted)
1.50043e-12	3.66816	SPCC1259.14c	meu27	protein_coding	chromosome_3:1061503-1064195	UPF0300 family protein 5
1.87534e-12	4.28705	SPNCRNA.1187	SPNCRNA.1187	ncRNA	chromosome_3:1341852-1342989	intergenic RNA (predicted)%2C possible alternative UTR
2.7159e-12	2.66639	SPNCRNA.1301	grt1-antisense-1	ncRNA	chromosome_2:50110-52193	antisense RNA (predicted)
2.74877e-12	2.46129	SPNCRNA.472	SPNCRNA.472	ncRNA	chromosome_3:715986-717312	non-coding RNA (predicted)
2.75156e-12	1.97991	SPCC1739.08c	SPCC1739.08c	protein_coding	chromosome_3:2041789-2044397	short chain dehydrogenase (predicted)
3.02285e-12	4.37147	SPAC1F8.02c	shu1	protein_coding	chromosome_1:85566-86324	cell-surface heme aquisition heme protein Shu1
3.08615e-12	1.92764	SPNCRNA.1633	pex14-antisense-1	ncRNA	chromosome_2:3731456-3733953	antisense RNA (predicted)%2C possible alternative UTR
4.0936e-12	1.57498	SPCC16A11.15c	SPCC16A11.15c	protein_coding	chromosome_3:895846-896879	Schizosaccharomyces specific protein
5.00945e-12	4.71345	SPNCRNA.1042	SPAC890.05-antisense-1	ncRNA	chromosome_1:5009787-5011504	antisense RNA (predicted)
5.36404e-12	4.57083	SPCPJ732.03	meu15	protein_coding	chromosome_3:708064-709145	Schizosaccharomyces pombe specific protein Meu15
5.83188e-12	2.21358	SPNCRNA.719	SPAC22A12.14c-antisense-1	ncRNA	chromosome_1:1181117-1182594	antisense RNA (predicted)%2C possible alternative UTR
6.40762e-12	1.57365	SPCC663.07c	SPCC663.07c	pseudogene	chromosome_3:1646645-1647396
9.32431e-12	0.706486	SPAC343.12	rds1	protein_coding	chromosome_1:1667671-1669666	conserved fungal protein
1.01006e-11	1.69405	SPNCRNA.1202	SPCC584.01c-antisense-1	ncRNA	chromosome_3:1525414-1528475	antisense RNA (predicted)
1.0124e-11	2.90192	SPNCRNA.1346	SPNCRNA.1346	ncRNA	chromosome_2:359391-359866	intergenic RNA (predicted)
1.28314e-11	3.58216	SPNCRNA.1085	SPAC1039.07c-antisense-1	ncRNA	chromosome_1:5462490-5463916	antisense RNA (predicted)%2C possible alternative UTR
1.31107e-11	2.21034	SPBC1271.08c	SPBC1271.08c	protein_coding	chromosome_2:355980-358079	Schizosaccharomyces pombe specific protein
1.37762e-11	1.25241	SPCC736.04c	gma12	protein_coding	chromosome_3:315827-318784	alpha-1%2C2-galactosyltransferase Gma12
1.45805e-11	1.74806	SPAC21E11.04	aca1	protein_coding	chromosome_1:4254672-4255695	L-azetidine-2-carboxylic acid acetyltransferase Aca1
1.67629e-11	1.3813	SPBC354.12	gpd3	protein_coding	chromosome_2:578063-580056	glyceraldehyde 3-phosphate dehydrogenase Gpd3
1.86902e-11	3.7307	SPAC3G6.07	SPAC3G6.07	protein_coding	chromosome_1:5392191-5392898	Schizosaccharomyces specific protein
2.40079e-11	2.46234	SPBPB10D8.01	SPBPB10D8.01	protein_coding	chromosome_2:80899-83357	cysteine transmembrane transporter (predicted)
2.75039e-11	1.32369	SPBC1773.17c	SPBC1773.17c	protein_coding	chromosome_2:321634-322998	glyoxylate reductase (predicted)
3.36116e-11	1.64022	SPNCRNA.67	prl67	ncRNA	chromosome_3:1431135-1433068	antisense RNA (predicted)
3.85087e-11	2.02047	SPCC576.16c	wtf22	pseudogene	chromosome_3:2109181-2110528
3.9316e-11	2.37937	SPNCRNA.990	cbh1-antisense-1	ncRNA	chromosome_1:4458176-4461222	antisense RNA (predicted)
3.96203e-11	1.22658	SPAC16E8.16	sua7	protein_coding	chromosome_1:3529970-3532143	transcription factor TFIIB
5.08276e-11	4.60567	SPBC23G7.13c	SPBC23G7.13c	protein_coding	chromosome_2:2123087-2125438	urea transmembrane transporter (predicted)
5.08983e-11	1.53297	SPBC119.03	SPBC119.03	protein_coding	chromosome_2:717888-718991	human COMT catechol O-methyltransferase homolog 1
5.293e-11	1.25559	SPCC1672.03c	gud1	protein_coding	chromosome_3:565688-568197	guanine deaminase Gud1 (predicted)
5.58964e-11	1.63685	SPCC584.16c	SPCC584.16c	protein_coding	chromosome_3:1524517-1525212	Schizosaccharomyces specific protein
5.69528e-11	2.18225	SPNCRNA.1473	spo14-antisense-1	ncRNA	chromosome_2:1888087-1891429	antisense RNA (predicted)
8.04286e-11	2.75126	SPBPB21E7.11	SPBPB21E7.11	protein_coding	chromosome_2:61526-63086	Schizosaccharomyces pombe specific protein
8.9877e-11	3.37871	SPBPB8B6.03	fah1	protein_coding	chromosome_2:47056-49071	fatty acid amide hydrolase Fah1 (predicted)
1.09149e-10	1.30052	SPAC2E1P3.01	SPAC2E1P3.01	protein_coding	chromosome_1:2922761-2924720	dehydrogenase (predicted)
1.20381e-10	1.25874	SPAC14C4.01c	SPAC14C4.01c	protein_coding	chromosome_1:5221803-5226054	DUF1770 family protein
1.22554e-10	2.15128	SPNCRNA.904	dmc1-antisense-1	ncRNA	chromosome_1:3382189-3383857	antisense RNA (predicted)
1.23366e-10	2.65214	SPAC869.07c	mel1	protein_coding	chromosome_1:5499768-5501236	alpha-galactosidase%2C melibiase
1.99008e-10	1.44361	SPBC776.16	mis20	protein_coding	chromosome_2:3209353-3211163	centromere protein Mis20/Eic2
2.16399e-10	7.34654	SPNCRNA.1458	SPNCRNA.1458	ncRNA	chromosome_2:1737874-1739062	intergenic RNA (predicted)
2.431e-10	0.798916	SPBC27.04	uds1	protein_coding	chromosome_2:1566403-1569561	septation protein Uds1
2.58458e-10	1.51587	SPBC660.05	SPBC660.05	protein_coding	chromosome_2:202257-203623	WW domain containing conserved fungal protein
2.60445e-10	2.98099	SPNCRNA.1303	SPNCRNA.1303	ncRNA	chromosome_2:63602-64286	intergenic RNA (predicted)
3.35686e-10	0.762618	SPBC3E7.12c	cfh4	protein_coding	chromosome_2:2682000-2683902	chitin synthase regulatory factor Cfh4 (predicted)
3.48453e-10	5.55467	SPNCRNA.1632	utp4-antisense-1	ncRNA	chromosome_2:3703746-3705835	antisense RNA (predicted)
3.85249e-10	36.2045	SPNCRNA.30	SPNCRNA.30	ncRNA	chromosome_1:5475433-5475848	non-coding RNA (predicted)
3.9844e-10	1.32584	SPCC553.07c	kpa1	protein_coding	chromosome_3:293373-295247	DinB translesion DNA repair polymerase%2C pol kappa
4.18528e-10	2.49656	SPNCRNA.1316	SPNCRNA.1316	ncRNA	chromosome_2:145701-148807	intergenic RNA (predicted)
4.44745e-10	0.78455	SPAC14C4.09	agn1	protein_coding	chromosome_1:5243953-5245966	glucan endo-1%2C3-alpha-glucosidase Agn1
5.38843e-10	1.65595	SPAC637.03	SPAC637.03	protein_coding	chromosome_1:4542091-4543533	conserved fungal protein
5.84787e-10	1.2503	SPCC2H8.02	SPCC2H8.02	protein_coding	chromosome_3:827911-830947	inorganic phosphate transmembrane transporter (predicted)
1.19976e-09	0.639402	SPBC8E4.12c	ecl3	protein_coding	chromosome_2:4441340-4441609	extender of the chronological lifespan protein Ecl3
1.34559e-09	2.8626	SPCC1620.04c	fzr3	protein_coding	chromosome_3:2149317-2150908	meiotic fizzy-related APC coactivator Fzr3
1.34559e-09	0.790207	SPAPB1A10.13	SPAPB1A10.13	protein_coding	chromosome_1:1887459-1890591	Schizosaccharomyces specific protein
1.58589e-09	0.834501	SPAC17G6.10	ssr1	protein_coding	chromosome_1:3605621-3607454	SWI/SNF and RSC complex subunit Ssr1
2.38042e-09	1.91201	SPCC191.09c	gst1	protein_coding	chromosome_3:1719143-1720128	glutathione S-transferase Gst1
2.77092e-09	2.85887	SPAC6B12.03c	bit2	protein_coding	chromosome_1:2414051-2415271	HbrB family protein involved in TOR signaling Bit2 (predicted)
3.48226e-09	0.681364	SPAC821.09	eng1	protein_coding	chromosome_1:998686-1002361	endo-1%2C3-beta-glucanase Eng1
5.28161e-09	2.21834	SPNCRNA.986	srp2-antisense-1	ncRNA	chromosome_1:4424582-4427095	antisense RNA (predicted)%2C possible alternative UTR
5.28177e-09	7.17679	SPAC869.04	SPAC869.04	protein_coding	chromosome_1:5511137-5512369	formamidase-like protein (predicted)
5.32361e-09	53.7083	SPCC1840.12	opt3	protein_coding	chromosome_3:2281612-2284101	OPT oligopeptide transmembrane transporter family protein Opt3
5.74347e-09	1.25438	SPCC1450.13c	rib5	protein_coding	chromosome_3:1757320-1758409	riboflavin synthase Rib5
5.81358e-09	4.03398	SPBC947.05c	frp2	protein_coding	chromosome_2:667125-668819	ferric-chelate reductase Frp2 (predicted)
5.98808e-09	1.2829	SPAPB24D3.08c	SPAPB24D3.08c	protein_coding	chromosome_1:2961073-2962670	NADP-dependent oxidoreductase (predicted)
5.98808e-09	3.15172	SPAC1250.02	mug95	protein_coding	chromosome_1:5099293-5100214	Schizosaccharomyces specific protein Mug95
6.02913e-09	3.64181	SPNCRNA.254	SPNCRNA.254	ncRNA	chromosome_1:4869147-4870212	non-coding RNA (predicted)
6.42027e-09	1.27144	SPCC736.13	SPCC736.13	protein_coding	chromosome_3:340648-342096	short chain dehydrogenase (predicted)
6.5706e-09	1.22472	SPAC22E12.03c	sdj1	protein_coding	chromosome_1:5022786-5023906	glyoxylase III sdj1
7.08306e-09	3.64041	SPNCRNA.791	rad55-antisense-1	ncRNA	chromosome_1:2066217-2067343	antisense RNA (predicted)
7.81713e-09	1.68163	SPNCRNA.724	prp22-antisense-1	ncRNA	chromosome_1:1206325-1210885	antisense RNA (predicted)
8.16119e-09	1.87407	SPAC5H10.02c	hsp3102	protein_coding	chromosome_1:148038-150331	glyoxylase III Hsp3102
9.07544e-09	6.00886	SPNCRNA.324	SPNCRNA.324	ncRNA	chromosome_2:719163-719617	non-coding RNA (predicted)
1.05667e-08	2.07346	SPBC557.05	SPBC557.05	protein_coding	chromosome_2:2495197-2497598	arrestin
1.19044e-08	2.47442	SPNCRNA.777	SPNCRNA.777	ncRNA	chromosome_1:1951105-1953595	intergenic RNA (predicted)
1.32974e-08	2.12993	SPAC16E8.05c	mde1	protein_coding	chromosome_1:3507198-3508537	Schizosaccharomyces specific protein Mde1
1.32974e-08	2.4259	SPNCRNA.1294	SPCC1827.07c-antisense-1	ncRNA	chromosome_3:2388207-2389852	antisense RNA (predicted)
1.482e-08	4.75026	SPNCRNA.1234	prl10	ncRNA	chromosome_3:1837499-1840092	antisense RNA (predicted)
1.67739e-08	1.2243	SPCC4G3.05c	mus81	protein_coding	chromosome_3:462720-464714	Holliday junction resolvase subunit Mus81
1.83517e-08	1.81991	SPNCRNA.992	SPNCRNA.992	ncRNA	chromosome_1:4505708-4510013	antisense RNA (predicted)%2C possible alternative UTR
1.88563e-08	1.33112	SPBC19C2.13c	ctu2	protein_coding	chromosome_2:1700751-1702122	cytosolic thiouridylase subunit Ctu2
1.95597e-08	0.77515	SPBC1105.05	exg1	protein_coding	chromosome_2:3514552-3516567	glucan 1%2C6-beta-glucosidase Exg1
2.45388e-08	1.98177	SPBC1271.07c	SPBC1271.07c	protein_coding	chromosome_2:358067-359856	N-acetyltransferase (predicted)
2.74637e-08	3.02486	SPNCRNA.1386	pdf1-antisense-1	ncRNA	chromosome_2:822239-823195	antisense RNA (predicted)
2.75472e-08	1.69968	SPNCRNA.1553	SPNCRNA.1553	ncRNA	chromosome_2:2826631-2828674	intergenic RNA (predicted)
3.32652e-08	1.83988	SPAC513.02	SPAC513.02	protein_coding	chromosome_1:2911289-2912543	phosphoglycerate mutase family
3.56484e-08	0.845389	SPAC18G6.10	lem2	protein_coding	chromosome_1:2234262-2236773	LEM domain protein Heh1/Lem2
3.63141e-08	1.3188	SPBC28E12.05	esf2	protein_coding	chromosome_2:1844942-1850285	U3 snoRNP-associated protein Esf2 (predicted)
3.80517e-08	0.695026	SPCC18.01c	adg3	protein_coding	chromosome_3:1947837-1952619	beta-glucosidase Adg3 (predicted)
3.80615e-08	4.38523	SPNCRNA.1181	rgf3-antisense-1	ncRNA	chromosome_3:1241936-1244247	antisense RNA (predicted)
3.87181e-08	1.89229	SPNCRNA.1520	pim1-antisense-1	ncRNA	chromosome_2:2488718-2491866	antisense RNA (predicted)%2C possible alternative UTR
3.92519e-08	2.13079	SPNCRNA.14	prl14	ncRNA	chromosome_1:3190456-3191217	antisense RNA (predicted)
5.71338e-08	1.68543	SPNCRNA.1357	SPNCRNA.1357	ncRNA	chromosome_2:437846-439998	antisense RNA (predicted)
7.0165e-08	0.745944	SPAC32A11.01	mug8	protein_coding	chromosome_1:2445220-2447714	conserved fungal protein
7.84198e-08	1.5729	SPBC1348.01	SPBC1348.01	protein_coding	chromosome_2:5224-6829	S. pombe specific DUF999 protein family 5
9.22216e-08	1.75793	SPNCRNA.763	sgt1-antisense-1	ncRNA	chromosome_1:1813439-1815920	antisense RNA (predicted)
1.0899e-07	0.777583	SPAC22F8.04	pet1	protein_coding	chromosome_1:4789418-4791232	phosphoenolpyruvate transmembrane transporter Pet1
1.18095e-07	2.60172	SPNCRNA.1015	SPNCRNA.1015	ncRNA	chromosome_1:4674037-4675800	antisense RNA (predicted)
1.30812e-07	2.8693	SPNCRNA.1469	SPBC28E12.02-antisense-1	ncRNA	chromosome_2:1835725-1839359	antisense RNA (predicted)
1.3453e-07	2.8669	SPNCRNA.1160	SPCC1393.09c-antisense-1	ncRNA	chromosome_3:815167-816476	antisense RNA (predicted)
1.40917e-07	3.12436	SPAC869.03c	SPAC869.03c	protein_coding	chromosome_1:5512757-5514865	urea transmembrane transporter (predicted)
1.41664e-07	1.19995	SPBC32F12.03c	gpx1	protein_coding	chromosome_2:2788863-2789614	glutathione peroxidase Gpx1
1.56014e-07	5.41526	SPNCRNA.733	SPAC1565.03-antisense-1	ncRNA	chromosome_1:1294072-1294990	antisense RNA (predicted)
1.65735e-07	1.99093	SPNCRNA.1286	SPNCRNA.1286	ncRNA	chromosome_3:2314400-2317255	antisense RNA (predicted)
1.65735e-07	1.81241	SPNCRNA.448	SPNCRNA.448	ncRNA	chromosome_2:4499758-4501251	non-coding RNA (predicted)
1.66574e-07	3.1668	SPNCRNA.1638	hip1-antisense-1	ncRNA	chromosome_2:3776267-3777362	antisense RNA (predicted)
1.70974e-07	4.0639	SPBC83.19c	SPBC83.19c	protein_coding	chromosome_2:1541452-1541903	Schizosaccharomyces pombe specific protein
1.88244e-07	1.39848	SPBC23G7.10c	SPBC23G7.10c	protein_coding	chromosome_2:2118146-2119536	NADH-dependent flavin oxidoreductase (predicted)
1.94667e-07	3.9588	SPNCRNA.1608	cbp1-antisense-2	ncRNA	chromosome_2:3511045-3512464	antisense RNA (predicted)
1.95026e-07	69.1586	SPNCRNA.358	SPNCRNA.358	ncRNA	chromosome_2:1573272-1573581	non-coding RNA (predicted)
1.97515e-07	1.29597	SPCPB16A4.07	SPCPB16A4.07	protein_coding	chromosome_3:955171-955906	Schizosaccharomyces specific protein
2.3338e-07	1.19349	SPBP16F5.08c	SPBP16F5.08c	protein_coding	chromosome_2:1911887-1914584	flavin dependent monooxygenase (predicted)
2.34169e-07	2.12315	SPAC212.06c	SPAC212.06c	protein_coding	chromosome_1:18042-18974	DNA helicase in rearranged telomeric region%2C truncated
2.34425e-07	4.12924	SPNCRNA.1258	SPNCRNA.1258	ncRNA	chromosome_3:2084111-2085030	intergenic RNA (predicted)%2C possible alternative UTR
2.52314e-07	1.82988	SPCC622.21	wtf12	protein_coding	chromosome_3:1401530-1402672	wtf element Wtf12
3.33087e-07	2.06186	SPAC9G1.14	SPAC9G1.14	protein_coding	chromosome_1:1968434-1969093	dubious
3.36318e-07	1.5596	SPNCRNA.836	myp2-antisense-1	ncRNA	chromosome_1:2547383-2552168	antisense RNA (predicted)
3.57268e-07	2.08727	SPNCRNA.1373	SPBC839.03c-antisense-1	ncRNA	chromosome_2:599413-600456	antisense RNA (predicted)
3.61114e-07	17.3752	SPNCRNA.1259	SPNCRNA.1259	ncRNA	chromosome_3:2085698-2086538	intergenic RNA (predicted)%2C possible alternative UTR
3.67131e-07	2.63372	SPNCRNA.1046	SPNCRNA.1046	ncRNA	chromosome_1:5103586-5104491	antisense RNA (predicted)
3.93804e-07	2.85436	SPAPB8E5.10	SPAPB8E5.10	protein_coding	chromosome_1:4926480-4928138	conserved fungal protein%2C with meiosis specific splicing
3.99594e-07	2.13476	SPNCRNA.1354	sda1-antisense-1	ncRNA	chromosome_2:404224-406445	antisense RNA (predicted)
4.12532e-07	1.33884	SPCC965.12	dpe2	protein_coding	chromosome_3:2305902-2307857	dipeptidyl peptidase (predicted)
4.28702e-07	1.38742	SPCPB1C11.03	SPCPB1C11.03	protein_coding	chromosome_3:2076393-2079003	cysteine transmembrane transporter (predicted)
4.42391e-07	2.14018	SPNCRNA.1637	cwf4-antisense-1	ncRNA	chromosome_2:3770195-3772086	antisense RNA (predicted)
4.42391e-07	1.69461	SPAPJ691.02	SPAPJ691.02	protein_coding	chromosome_1:5187647-5189187	yippee-like protein
4.45007e-07	1.54207	SPNCRNA.1027	SPNCRNA.1027	ncRNA	chromosome_1:4821574-4824734	antisense RNA (predicted)
4.4773e-07	0.733306	SPAC19G12.16c	adg2	protein_coding	chromosome_1:4078389-4081129	conserved fungal protein Adg2
4.79115e-07	2.22033	SPNCRNA.999	rpn10-antisense-1	ncRNA	chromosome_1:4557438-4558364	antisense RNA (predicted)%2C possible alternative UTR
4.96504e-07	1.28166	SPAC4D7.02c	pgc1	protein_coding	chromosome_1:5352099-5353742	phosphatidylglycerol phospholipase C Pgc1 (predicted)
5.09401e-07	0.835147	SPAC11D3.04c	SPAC11D3.04c	protein_coding	chromosome_1:112514-114445	polyketide cyclase SnoaL-like domain protein
5.15341e-07	3.03749	SPNCRNA.1185	SPNCRNA.1185	ncRNA	chromosome_3:1307546-1309445	intergenic RNA (predicted)
5.2022e-07	1.78932	SPNCRNA.1026	fus1-antisense-1	ncRNA	chromosome_1:4814239-4817443	antisense RNA (predicted)
5.90414e-07	4.6694	SPNCRNA.1225	rox3-antisense-1	ncRNA	chromosome_3:1734438-1735406	antisense RNA (predicted)
6.83836e-07	1.37313	SPBC23E6.03c	nta1	protein_coding	chromosome_2:3839653-3844097	protein N-terminal amidase Nta1 (predicted)
7.35156e-07	1.98988	SPNCRNA.1282	SPNCRNA.1282	ncRNA	chromosome_3:2291874-2292546	intergenic RNA (predicted)
7.45071e-07	9.32761	SPNCRNA.212	SPNCRNA.212	ncRNA	chromosome_1:3060292-3061152	non-coding RNA (predicted)
7.54514e-07	3.02474	SPCC663.14c	trp663	protein_coding	chromosome_3:1657631-1659783	TRP-like ion channel (predicted)
7.60227e-07	0.830337	SPBC25B2.02c	mam1	protein_coding	chromosome_2:2596405-2600854	M-factor transmembrane transporter Mam1
7.68086e-07	1.40309	SPAC1B3.15c	SPAC1B3.15c	protein_coding	chromosome_1:4955644-4958764	transmembrane transporter (predicted)
7.68086e-07	1.58934	SPCC965.14c	SPCC965.14c	protein_coding	chromosome_3:2314517-2315434	cytosine deaminase (predicted)
8.46014e-07	0.820097	SPBC1105.12	hhf3	protein_coding	chromosome_2:3529657-3530388	histone H4 h4.3
9.09448e-07	1.71263	SPNCRNA.752	ubx3-antisense-1	ncRNA	chromosome_1:1654119-1656060	antisense RNA (predicted)
9.24322e-07	1.19868	SPCC4G3.10c	rhp42	protein_coding	chromosome_3:451805-454813	DNA repair protein Rhp42
1.00962e-06	2.06118	SPBPB21E7.04c	SPBPB21E7.04c	protein_coding	chromosome_2:64487-65620	human COMT ortholog 2
1.22167e-06	1.90388	SPBC16A3.13	meu7	protein_coding	chromosome_2:4272341-4274665	alpha-amylase homolog Aah4
1.23957e-06	1.3184	SPBC947.04	pfl3	protein_coding	chromosome_2:669581-673842	cell surface glycoprotein (predicted)%2C DIPSY family
1.25477e-06	2.22427	SPBC1348.07	SPBC1348.07	protein_coding	chromosome_2:19395-20606	S. pombe specific DUF999 protein family 6
1.2785e-06	2.34161	SPNCRNA.1691	SPNCRNA.1691	ncRNA	chromosome_2:4428745-4430247	intergenic RNA (predicted)%2C possible alternative UTR
1.3391e-06	2.58801	SPNCRNA.1528	tri1-antisense-1	ncRNA	chromosome_2:2555739-2556917	antisense RNA (predicted)
1.38463e-06	5.95773	SPAPB1A11.03	SPAPB1A11.03	protein_coding	chromosome_1:2984439-2986118	cytochrome b2 (L-lactate cytochrome-c oxidoreductase) (predicted)
1.48553e-06	1.96286	SPNCRNA.1579	swi3-antisense-1	ncRNA	chromosome_2:3090851-3091859	antisense RNA (predicted)%2C possible alternative UTR
1.61059e-06	3.6751	SPBPB2B2.06c	SPBPB2B2.06c	protein_coding	chromosome_2:4469018-4471207	phosphoprotein phosphatase (predicted)
1.63079e-06	0.0161952	SPNCRNA.675	SPNCRNA.675	ncRNA	chromosome_1:678571-680480	intergenic RNA (predicted)
1.88153e-06	1.48606	SPNCRNA.1616	SPNCRNA.1616	ncRNA	chromosome_2:3572653-3574232	intergenic RNA (predicted)
1.9723e-06	1.71265	SPNCRNA.1682	top3-antisense-1	ncRNA	chromosome_2:4234033-4236335	antisense RNA (predicted)%2C possible alternative UTR
2.25536e-06	1.86216	SPBC3H7.08c	SPBC3H7.08c	protein_coding	chromosome_2:1868936-1870314	conserved fungal protein
2.26991e-06	0.646154	SPAC1399.04c	SPAC1399.04c	protein_coding	chromosome_1:1840621-1841283	uracil phosphoribosyltransferase (predicted)
2.40482e-06	4.84602	SPBPB21E7.10	SPBPB21E7.10	protein_coding	chromosome_2:61362-62126	Schizosaccharomyces specific protein
2.68032e-06	1.40388	SPBC1271.09	tgp1	protein_coding	chromosome_2:350692-352369	glycerophosphodiester transmembrane transporter (predicted)
2.74416e-06	0.722747	SPAPB1E7.04c	SPAPB1E7.04c	protein_coding	chromosome_1:3288629-3292753	chitinase (predicted)
2.78467e-06	0.808409	SPAC24H6.11c	SPAC24H6.11c	protein_coding	chromosome_1:464120-468581	sulfate transmembrane transporter (predicted)
2.93021e-06	1.26934	SPAC18B11.06	lcp5	protein_coding	chromosome_1:306764-308031	U3 snoRNP-associated protein Lcp5 (predicted)
3.07306e-06	0.849335	SPAC9E9.10c	cbh1	protein_coding	chromosome_1:4458920-4460959	kinetochore protein%2C CENP-B homolog Cbh1
3.12945e-06	1.52239	SPBC1A4.01	apc10	protein_coding	chromosome_2:1973309-1974265	anaphase-promoting complex substrate recognition subunit Apc10
3.1316e-06	1.49223	SPNCRNA.1494	meu17-antisense-1	ncRNA	chromosome_2:2211869-2213695	antisense RNA (predicted)%2C possible alternative UTR
3.24167e-06	1.67709	SPBC27.03	meu25	protein_coding	chromosome_2:1563859-1566027	Schizosaccharomyces specific protein Meu25
3.44558e-06	2.04572	SPNCRNA.978	SPAC27F1.10-antisense-1	ncRNA	chromosome_1:4326026-4326614	antisense RNA (predicted)
3.63607e-06	0.843834	SPBC1289.10c	adn2	protein_coding	chromosome_2:4400383-4402885	transcription factor (predicted)
3.94612e-06	1.1761	SPCC1739.03	hrr1	protein_coding	chromosome_3:2029261-2034205	Helicase Required for RNAi-mediated heterochromatin assembly Hrr1
3.94612e-06	3.06952	SPBC56F2.03	SPBC56F2.03	protein_coding	chromosome_2:4121444-4122628	actin-like protein Arp10 (predicted)
4.31618e-06	1.62469	SPBC1347.03	meu14	protein_coding	chromosome_2:4066294-4067457	sporulation specific PIL domain protein Meu14
4.43204e-06	2.25649	SPNCRNA.1451	cdc28-antisense-1	ncRNA	chromosome_2:1670520-1675238	antisense RNA (predicted)
4.60567e-06	0.80705	SPBC12D12.02c	cdm1	protein_coding	chromosome_2:2305691-2306339	DNA polymerase delta subunit Cdm1
4.63632e-06	1.97492	SPNCRNA.1450	ngg1-antisense-1	ncRNA	chromosome_2:1587684-1588850	antisense RNA (predicted)
4.63632e-06	1.75992	SPNCRNA.1100	hsp3101-antisense-1	ncRNA	chromosome_3:47513-48882	antisense RNA (predicted)
4.67769e-06	2.94769	SPNCRNA.1123	SPNCRNA.1123	ncRNA	chromosome_3:264766-265275	intergenic RNA (predicted)
4.77715e-06	4.83596	SPBPB21E7.02c	SPBPB21E7.02c	protein_coding	chromosome_2:60553-61205	phosphoglycerate mutase family
4.9843e-06	1.19511	SPAC22F3.08c	rok1	protein_coding	chromosome_1:689345-691122	ATP-dependent RNA helicase Rok1 (predicted)
5.22232e-06	1.53621	SPNCRNA.1589	SPBC19F8.04c-antisense-1	ncRNA	chromosome_2:3234548-3235830	antisense RNA (predicted)
5.31736e-06	2.59523	SPBC1348.05	SPBC1348.05	protein_coding	chromosome_2:13572-15378	transmembrane transporter (predicted)
5.33145e-06	0.706781	SPAC1786.02	SPAC1786.02	protein_coding	chromosome_1:3033828-3037249	phospholipase (predicted)
5.56856e-06	1.60186	SPNCRNA.1641	vps13a-antisense-2	ncRNA	chromosome_2:3792303-3793962	antisense RNA (predicted)
5.66418e-06	4.52753	SPBPB10D8.03	SPBPB10D8.03	pseudogene	chromosome_2:87727-89029
5.77049e-06	0.773434	SPAC13G7.04c	mac1	protein_coding	chromosome_1:2300228-2303411	membrane anchored protein Mac1
6.02908e-06	2.22907	SPNCRNA.1307	SPBPB10D8.02c-antisense-1	ncRNA	chromosome_2:83799-85528	antisense RNA (predicted)
6.03883e-06	1.47429	SPBC428.07	meu6	protein_coding	chromosome_2:454108-456553	meiotic chromosome segregation protein Meu6
6.105e-06	0.86798	SPBC15D4.14	taf73	protein_coding	chromosome_2:3033243-3035939	transcription factor TFIID complex subunit Taf5-like
6.8912e-06	1.42404	SPAC1039.11c	gto1	protein_coding	chromosome_1:5471270-5474941	alpha-glucosidase (predicted)
7.39081e-06	1.52505	SPNCRNA.1087	gto1-antisense-1	ncRNA	chromosome_1:5472729-5475847	antisense RNA (predicted)
7.46638e-06	0.418295	SPAC186.04c	SPAC186.04c	protein_coding	chromosome_1:5538480-5539516	N-terminal of transmembrane channel%2C truncated
7.46763e-06	1.26631	SPCC1919.06c	wtf25	protein_coding	chromosome_3:2217816-2220401	wtf element
7.53072e-06	5.53895	SPNCRNA.1219	SPNCRNA.1219	ncRNA	chromosome_3:1705006-1706081	intergenic RNA (predicted)
7.53072e-06	2.18293	SPNCRNA.633	fal1-antisense-1	ncRNA	chromosome_1:271077-272457	antisense RNA (predicted)
7.67861e-06	4.57291	SPNCRNA.693	SPAC521.04c-antisense-1	ncRNA	chromosome_1:848371-849443	antisense RNA (predicted)%2C possible alternative UTR
8.34072e-06	0.37885	SPNCRNA.1508	iws1-antisense-1	ncRNA	chromosome_2:2380550-2382306	antisense RNA (predicted)
8.64084e-06	2.36264	SPAC750.02c	SPAC750.02c	protein_coding	chromosome_1:5560189-5561901	transmembrane transporter (predicted)
9.06643e-06	1.38794	SPCC553.05c	wtf6	protein_coding	chromosome_3:296600-298512	wtf element Wtf6
9.23527e-06	2.21995	SPCC188.12	spn6	protein_coding	chromosome_3:1504862-1506851	meiotic (sorulation) septin Spn6
9.89399e-06	1.64461	SPNCRNA.838	vrs2-antisense-1	ncRNA	chromosome_1:2558542-2561108	antisense RNA (predicted)
1.00465e-05	0.84273	SPAC8F11.10c	pvg1	protein_coding	chromosome_1:2869644-2871785	pyruvyltransferase Pvg1
1.03644e-05	1.74224	SPCC757.03c	hsp3101	protein_coding	chromosome_3:47325-48577	glyoxylase III Hsp3101
1.05379e-05	0.779821	SPCC548.06c	ght8	protein_coding	chromosome_3:226336-230546	hexose transmembrane transporter Ght8 (predicted)
1.06176e-05	0.847406	SPAC4C5.03	SPAC4C5.03	protein_coding	chromosome_1:1196723-1198284	CTNS domain protein (SMART)
1.06277e-05	0.851307	SPAC19A8.12	dcp2	protein_coding	chromosome_1:2462202-2465087	mRNA decapping complex catalytic subunit Dcp2
1.06277e-05	1.35861	SPAC2E12.03c	SPAC2E12.03c	protein_coding	chromosome_1:5061722-5063721	basic amino acid transmembrane transporter (predicted)
1.06795e-05	0.820993	SPCC70.03c	SPCC70.03c	protein_coding	chromosome_3:2350268-2352631	proline dehydrogenase (predicted)
1.13417e-05	1.16284	SPACUNK4.10	SPACUNK4.10	protein_coding	chromosome_1:2891049-2892803	glyoxylate reductase (predicted)
1.13417e-05	2.24621	SPBC1685.06	cid11	protein_coding	chromosome_2:509412-511089	poly(A) polymerase Cid11 (predicted)
1.16523e-05	4.47184	SPNCRNA.103	sme2	ncRNA	chromosome_2:339346-340012	meiRNA sme2
1.21772e-05	0.830311	SPCC622.09	htb1	protein_coding	chromosome_3:1412387-1413677	histone H2B Htb1
1.21864e-05	1.28277	SPBC336.02	SPBC336.02	protein_coding	chromosome_2:2736862-2738059	18S rRNA dimethylase (predicted)
1.28723e-05	2.37629	SPNCRNA.1323	SPBC1198.07c-antisense-1	ncRNA	chromosome_2:185042-186959	antisense RNA (predicted)
1.36211e-05	0.841005	SPCC622.08c	hta1	protein_coding	chromosome_3:1411144-1412214	histone H2A alpha
1.37307e-05	1.32602	SPNCRNA.1195	tti1-antisense-1	ncRNA	chromosome_3:1421592-1424955	antisense RNA (predicted)
1.38375e-05	0.833928	SPCC594.02c	SPCC594.02c	protein_coding	chromosome_3:357953-361151	conserved fungal protein
1.41588e-05	0.845008	SPAC23H4.01c	osh3	protein_coding	chromosome_1:1607776-1611164	sterol binding ankyrin repeat protein Osh3
1.42121e-05	1.90496	SPNCRNA.329	SPNCRNA.329	ncRNA	chromosome_2:831524-832704	non-coding RNA (predicted)
1.42121e-05	1.456	SPNCRNA.920	SPNCRNA.920	ncRNA	chromosome_1:3584979-3586233	intergenic RNA (predicted)%2C possible alternative UTR
1.43037e-05	1.28051	SPAC17H9.19c	cdt2	protein_coding	chromosome_1:2033768-2035673	WD repeat protein Cdt2
1.44514e-05	8.02223	SPNCRNA.1052	SPNCRNA.1052	ncRNA	chromosome_1:5152335-5153843	intergenic RNA (predicted)
1.46027e-05	1.68417	SPNCRNA.948	SPAC323.05c-antisense-1	ncRNA	chromosome_1:3914874-3915677	antisense RNA (predicted)
1.49821e-05	8.81129	SPCC191.10	SPCC191.10	protein_coding	chromosome_3:1721489-1722397	Schizosaccharomyces pombe specific protein
1.59123e-05	1.16041	SPBC2G2.04c	mmf1	protein_coding	chromosome_2:3442121-3442784	mitochondrial matrix protein%2C YjgF family protein Mmf1
1.62703e-05	1.92124	SPCC777.04	SPCC777.04	protein_coding	chromosome_3:1602954-1604750	amino acid transmembrane transporter (predicted)
1.63131e-05	1.26531	SPAC29E6.05c	mxr1	protein_coding	chromosome_1:4409678-4411336	peptide-methionine (S)-S-oxide reductase MsrA
1.74655e-05	0.81587	SPAC19G12.06c	hta2	protein_coding	chromosome_1:4052446-4053397	histone H2A beta
1.77284e-05	1.9589	SPBC1348.08c	SPBC1348.08c	protein_coding	chromosome_2:22111-23529	cell surface glycoprotein%2C adhesion molecule (predicted)
1.85362e-05	1.48129	SPCC1795.06	map2	protein_coding	chromosome_3:986014-989739	P-factor pheromone Map2
2.02755e-05	1.78359	SPAC1A6.08c	mug125	protein_coding	chromosome_1:1086242-1087505	Schizosaccharomyces specific protein Mug125
2.03089e-05	1.55175	SPNCRNA.735	SPNCRNA.735	ncRNA	chromosome_1:1343999-1345867	antisense RNA (predicted)
2.09854e-05	1.38599	SPBC1347.01c	rev1	protein_coding	chromosome_2:4061232-4064411	deoxycytidyl transferase Rev1 (predicted)
2.09854e-05	1.42088	SPAC869.05c	SPAC869.05c	protein_coding	chromosome_1:5505583-5508782	sulfate transmembrane transporter (predicted)
2.09854e-05	1.28738	SPAC32A11.02c	SPAC32A11.02c	protein_coding	chromosome_1:2447839-2450875	conserved fungal protein
2.10195e-05	1.92288	SPNCRNA.1551	SPNCRNA.1551	ncRNA	chromosome_2:2809083-2809873	intergenic RNA (predicted)%2C possible alternative UTR
2.14144e-05	0.666179	SPAC750.01	SPAC750.01	protein_coding	chromosome_1:5555716-5556768	aldo/keto reductase family protein
2.17783e-05	0.83537	SPAC6F12.12	par2	protein_coding	chromosome_1:1335436-1338402	protein phosphatase PP2A regulatory subunit B-56 Par2
2.3594e-05	1.16375	SPAC6G10.08	idp1	protein_coding	chromosome_1:3231335-3232976	isocitrate dehydrogenase Idp1 (predicted)
2.36383e-05	2.36114	SPAPB1A11.01	mfc1	protein_coding	chromosome_1:2977811-2979495	copper transmembrane transporter%2C meiotic Mfc1
2.40634e-05	1.37212	SPCC1739.15	wtf21	protein_coding	chromosome_3:2064172-2066664	wtf element Wtf21
2.4576e-05	2.93067	SPNCRNA.1541	SPNCRNA.1541	ncRNA	chromosome_2:2661608-2662564	intergenic RNA (predicted)
2.55987e-05	1.37536	SPNCRNA.953	SPNCRNA.953	ncRNA	chromosome_1:3981077-3982894	intergenic RNA (predicted)
2.63025e-05	0.803342	SPBC2A9.07c	hpz1	protein_coding	chromosome_2:2958679-2960389	zf-PARP type zinc finger protein%2C G1-S transition regulator Hpz1
2.63955e-05	1.1871	SPCC126.07c	pbr1	protein_coding	chromosome_3:2127413-2129904	ubiquitin-protein ligase E3 (predicted)
2.67867e-05	0.812049	SPAC1834.04	hht1	protein_coding	chromosome_1:4699691-4700560	histone H3 h3.1
2.68668e-05	1.26758	SPNCRNA.1235	gut2-antisense-1	ncRNA	chromosome_3:1839787-1844115	antisense RNA (predicted)
2.68668e-05	1.73279	SPNCRNA.1485	SPNCRNA.1485	ncRNA	chromosome_2:2091791-2092358	antisense RNA (predicted)
2.75635e-05	1.59155	SPAC11D3.09	SPAC11D3.09	protein_coding	chromosome_1:122187-124116	agmatinase (predicted)
2.76508e-05	4.27861	SPNCRNA.1239	SPNCRNA.1239	ncRNA	chromosome_3:1877676-1878730	intergenic RNA (predicted)
2.77378e-05	2.2927	SPNCRNA.938	swc3-antisense-1	ncRNA	chromosome_1:3825450-3826227	antisense RNA (predicted)
2.85416e-05	3.39683	SPNCRNA.1141	SPNCRNA.1141	ncRNA	chromosome_3:504711-505493	intergenic RNA (predicted)%2C possible alternative UTR
2.85416e-05	1.37434	SPBC1685.05	htr11	protein_coding	chromosome_2:504397-509056	serine protease (predicted)
3.01939e-05	1.21921	SPAC6F6.03c	nog2	protein_coding	chromosome_1:2734031-2736306	ribosome export GTPase Nog2 (predicted)
3.16186e-05	0.832613	SPBC27.08c	sua1	protein_coding	chromosome_2:1571423-1573100	sulfate adenylyltransferase
3.16186e-05	1.79453	SPNCRNA.1178	SPCC550.03c-antisense-1	ncRNA	chromosome_3:1189433-1191497	antisense RNA (predicted)
3.19274e-05	1.99028	SPNCRNA.1418	mrps17-antisense-1	ncRNA	chromosome_2:1166826-1167420	antisense RNA (predicted)
3.37659e-05	6.24319	SPBC1271.06c	mug96	protein_coding	chromosome_2:359903-360366	Schizosaccharomyces pombe specific protein
3.70518e-05	0.63241	SPBC32C12.02	ste11	protein_coding	chromosome_2:3983312-3987400	transcription factor Ste11
3.70962e-05	1.20915	SPAC1F12.10c	SPAC1F12.10c	protein_coding	chromosome_1:3820527-3821537	NADPH-hemoprotein reductase (predicted)
3.87208e-05	2.11392	SPNCRNA.1680	rtt109-antisense-1	ncRNA	chromosome_2:4213720-4215008	antisense RNA (predicted)%2C possible alternative UTR
3.89732e-05	0.834123	SPAC29B12.03	spd1	protein_coding	chromosome_1:5411817-5413219	ribonucleotide reductase (RNR) inhibitor
3.94766e-05	2.28393	SPBC359.06	mug14	protein_coding	chromosome_2:128660-129742	adducin
4.11188e-05	0.843542	SPCC1235.05c	fft2	protein_coding	chromosome_3:182768-186998	SMARCAD1 family ATP-dependent DNA helicase Fft2 (predicted)
4.14205e-05	0.849218	SPBC2A9.04c	san1	protein_coding	chromosome_2:2952595-2955495	sir antagonist%2C ubiquitin-protein ligase E3
4.3491e-05	0.864461	SPBC19C7.11	SPBC19C7.11	protein_coding	chromosome_2:2842770-2845623	ClC chloride channel (predicted)
4.46111e-05	0.794393	SPBPB7E8.01	SPBPB7E8.01	protein_coding	chromosome_2:3491819-3496777	Schizosaccharomyces specific protein%2C predicted GPI anchor
4.62587e-05	1.19405	SPBC12C2.04	SPBC12C2.04	protein_coding	chromosome_2:2468858-2470506	NAD binding dehydrogenase family protein
4.64043e-05	1.34569	SPAC1006.04c	mcp3	protein_coding	chromosome_1:5074102-5078206	Schizosaccharomyces specific protein Mcp3
4.71757e-05	0.867613	SPAC20G8.02	SPAC20G8.02	protein_coding	chromosome_1:1390637-1393081	mitochondrial DDHD family phospholipase (predicted)
4.81704e-05	0.689082	SPAC11D3.19	SPAC11D3.19	protein_coding	chromosome_1:106893-108361	Schizosaccharomyces pombe specific protein
4.81704e-05	0.877666	SPBC25D12.03c	mcm7	protein_coding	chromosome_2:3717577-3719998	MCM complex subunit Mcm7
5.01326e-05	1.60406	SPNCRNA.637	sif3-antisense-1	ncRNA	chromosome_1:317718-319171	antisense RNA (predicted)
5.24615e-05	0.855904	SPBC18E5.07	SPBC18E5.07	protein_coding	chromosome_2:2085491-2087521	DUF3210 family protein
5.2612e-05	0.771403	SPCC1672.02c	sap1	protein_coding	chromosome_3:561576-563819	switch-activating protein Sap1
5.38613e-05	0.882768	SPBC4B4.01c	ptk1	protein_coding	chromosome_2:3411334-3413051	fumble family pantothenate kinase (predicted)
5.39092e-05	1.34472	SPBC18E5.08	SPBC18E5.08	protein_coding	chromosome_2:2087831-2089822	N-acetyltransferase (predicted)
5.46489e-05	1.15387	SPCC613.03	SPCC613.03	protein_coding	chromosome_3:85128-88460	conserved fungal protein
5.85984e-05	0.846527	SPAC27D7.14c	tpr1	protein_coding	chromosome_1:4536975-4540298	RNA polymerase II associated Paf1 complex subunit Tpr1
5.88237e-05	1.28526	SPBC2G5.03	ctu1	protein_coding	chromosome_2:2581919-2583104	cytosolic thiouridylase subunit Ctu1
5.9567e-05	0.836185	SPBC29A10.08	gas2	protein_coding	chromosome_2:2554009-2555531	1%2C3-beta-glucanosyltransferase Gas2 (predicted)
5.97247e-05	4.63699	SPNCRNA.543	SPNCRNA.543	ncRNA	chromosome_2:3751363-3751721
6.08528e-05	3.14568	SPNCRNA.1296	SPNCRNA.1296	ncRNA	chromosome_3:2422419-2423268	intergenic RNA (predicted)
6.18601e-05	0.843265	SPBC24C6.06	gpa1	protein_coding	chromosome_2:2329672-2331890	G-protein alpha subunit
6.18601e-05	0.804106	SPAPYUG7.03c	mid2	protein_coding	chromosome_1:4748861-4751456	medial ring protein Mid2
6.22141e-05	1.31956	SPBC1683.02	SPBC1683.02	protein_coding	chromosome_2:136622-138470	adenine deaminase (predicted)
6.73935e-05	3.98015	SPNCRNA.1103	rpl902-antisense-1	ncRNA	chromosome_3:89569-91413	antisense RNA (predicted)%2C possible alternative UTR
6.78436e-05	0.871489	SPBC13A2.02	nup82	protein_coding	chromosome_2:3400486-3403309	nucleoporin Nup82
7.26883e-05	1.96235	SPAC8F11.05c	mug130	protein_coding	chromosome_1:2860849-2861815	Schizosaccharomyces specific protein
7.32259e-05	2.78241	SPAPB17E12.09	SPAPB17E12.09	protein_coding	chromosome_1:1280537-1281411	Schizosaccharomyces specific protein
7.46519e-05	1.40155	SPNCRNA.1545	swi10-antisense-1	ncRNA	chromosome_2:2719716-2720622	antisense RNA (predicted)
7.48503e-05	1.58451	SPNCRNA.722	SPNCRNA.722	ncRNA	chromosome_1:1197063-1199912	antisense RNA (predicted)
8.2513e-05	5.00559	SPBPB21E7.06	SPBPB21E7.06	pseudogene	chromosome_2:68355-68852
8.34193e-05	2.65984	SPNCRNA.606	isp3-antisense-1	ncRNA	chromosome_1:95159-96525	antisense RNA (predicted)
8.34193e-05	2.07724	SPNCRNA.1247	SPCC18.03-antisense-1	ncRNA	chromosome_3:1955420-1955959	antisense RNA (predicted)
8.70974e-05	2.21542	SPAC869.01	SPAC869.01	protein_coding	chromosome_1:5521275-5523181	amidase (predicted)
8.79398e-05	0.852073	SPAC806.06c	SPAC806.06c	protein_coding	chromosome_1:244206-247074	nicotinamide mononucleotide (NMN) adenylyltransferase (predicted)
8.90231e-05	0.761586	SPNCRNA.883	otu1-antisense-1	ncRNA	chromosome_1:3072855-3073852	antisense RNA (predicted)
9.16061e-05	11.9264	SPNCRNA.1446	meu25-antisense-1	ncRNA	chromosome_2:1563622-1565852	antisense RNA (predicted)%2C possible alternative UTR
9.20554e-05	1.40811	SPNCRNA.1476	mcp4-antisense-1	ncRNA	chromosome_2:1928623-1930472	antisense RNA (predicted)%2C possible alternative UTR
9.73627e-05	1.59375	SPNCRNA.560	atg1801-antisense-1	ncRNA	chromosome_1:3104356-3105524	antisense RNA (predicted)
9.89043e-05	0.874598	SPCC1450.02	bdf1	protein_coding	chromosome_3:1728388-1731295	Swr1 complex bromodomain subunit Bdf1
9.95357e-05	1.18655	SPCC330.02	rhp7	protein_coding	chromosome_3:105535-107848	Rad7 homolog Rhp7
9.95357e-05	1.99774	SPNCRNA.517	SPNCRNA.517	ncRNA	chromosome_3:2289566-2290607	non-coding RNA (predicted)
9.95357e-05	1.73247	SPCC285.07c	wtf18	protein_coding	chromosome_3:1806589-1808756	wtf element Wtf18
0.000100598	1.20161	SPCC4B3.10c	ipk1	protein_coding	chromosome_3:1158148-1160394	inositol 1%2C3%2C4%2C5%2C6-pentakisphosphate (IP5) kinase
0.000101956	2.528	SPBPB2B2.14c	SPBPB2B2.14c	protein_coding	chromosome_2:4492580-4493364	S. pombe specific DUF999 protein family 8
0.00010316	0.780226	SPAC3H1.11	hsr1	protein_coding	chromosome_1:1957461-1961546	transcription factor Hsr1
0.00010316	2.39196	SPNCRNA.1283	alr1-antisense-1	ncRNA	chromosome_3:2297046-2298355	antisense RNA (predicted)
0.00010316	1.45102	SPBPB2B2.01	SPBPB2B2.01	protein_coding	chromosome_2:4457661-4459842	amino acid transmembrane transporter (predicted)
0.00010316	1.22876	SPBC1604.01	egt1	protein_coding	chromosome_2:3930495-3933343	Ergothioneine biosynthesis protein Egt1
0.000105542	0.817949	SPAC1834.03c	hhf1	protein_coding	chromosome_1:4698773-4699544	histone H4 h4.1
0.000105726	2.02782	SPNCRNA.380	SPNCRNA.380	ncRNA	chromosome_2:1914034-1915317	non-coding RNA (predicted)
0.000107045	0.8383	SPAC22G7.01c	fra1	protein_coding	chromosome_1:725865-728242	iron responsive transcriptional regulator%2C peptidase family (predicted)
0.000107045	1.32445	SPAC688.13	scn3	protein_coding	chromosome_1:3139395-3141117	TatD DNase family Scn1
0.000107045	0.869449	SPAC821.03c	slf1	protein_coding	chromosome_1:981473-983481	cell cortex node protein Slf1
0.000107724	1.33021	SPCC191.05c	SPCC191.05c	protein_coding	chromosome_3:1711955-1713007	nucleoside 2-deoxyribosyltransferase (predicted)
0.000108401	2.01492	SPNCRNA.1066	SPAC2H10.02c-antisense-1	ncRNA	chromosome_1:5276193-5277245	antisense RNA (predicted)
0.000108907	1.65909	SPBC8E4.05c	SPBC8E4.05c	protein_coding	chromosome_2:4430181-4431679	fumarate lyase superfamily
0.000109014	0.677963	SPNCRNA.1129	SPNCRNA.1129	ncRNA	chromosome_3:308997-310145	intergenic RNA (predicted)
0.000113879	1.27028	SPNCRNA.1548	SPBC336.13c-antisense-1	ncRNA	chromosome_2:2764286-2765303	antisense RNA (predicted)
0.000114441	1.18506	SPCC320.08	SPCC320.08	protein_coding	chromosome_3:151093-152877	transmembrane transporter (predicted)
0.000114441	1.53387	SPBC1348.12	SPBC1348.12	protein_coding	chromosome_2:35112-36589	transcription factor (predicted)
0.000115356	1.17967	SPBC16A3.02c	SPBC16A3.02c	protein_coding	chromosome_2:4296979-4298874	mitochondrial conserved protein (predicted)
0.000122122	1.21446	SPBC216.04c	mxr2	protein_coding	chromosome_2:902917-903856	peptide-methionine (R)-S-oxide reductase MsrB
0.000124526	2.21793	SPCC417.06c	mug27	protein_coding	chromosome_3:1677093-1679436	meiosis specific protein kinase Mug27/Slk1
0.000124526	1.96869	SPNCRNA.1155	cds1-antisense-1	ncRNA	chromosome_3:740307-741273	antisense RNA (predicted)
0.000126452	1.7396	SPNCRNA.902	SPAC26A3.17c-antisense-1	ncRNA	chromosome_1:3371461-3372746	antisense RNA (predicted)
0.000128202	0.848566	SPBC4F6.09	str1	protein_coding	chromosome_2:2704645-2707648	siderophore-iron transmembrane transporter Str1
0.000128283	1.15519	SPBP35G2.12	SPBP35G2.12	protein_coding	chromosome_2:988916-990326	ADP-ribose diphosphatase%2C NudF subfamily (predicted)
0.000128283	1.45208	SPAC1F8.05	isp3	protein_coding	chromosome_1:95961-96966	Schizosaccharomyces pombe specific protein Isp3
0.000136425	0.880052	SPAC17G6.15c	fsf1	protein_coding	chromosome_1:3618869-3620815	MTC tricarboxylate transmembrane transporter Fsf1 (predicted)
0.00014735	1.23861	SPBC1683.04	SPBC1683.04	protein_coding	chromosome_2:142262-145393	glycosyl hydrolase family 3 (predicted)
0.000150103	1.33912	SPNCRNA.933	rpl1002-antisense-1	ncRNA	chromosome_1:3744011-3745649	antisense RNA (predicted)
0.000150361	1.61703	SPNCRNA.1133	SPNCRNA.1133	ncRNA	chromosome_3:351210-353119	intergenic RNA (predicted)
0.00015089	0.854527	SPAC1639.01c	SPAC1639.01c	protein_coding	chromosome_1:251173-254600	GNS1/SUR4 family protein (predicted)
0.000151668	0.87237	SPBC4F6.11c	SPBC4F6.11c	protein_coding	chromosome_2:2709784-2711675	asparagine synthase (predicted)
0.000157831	12.6387	SPNCRNA.501	SPNCRNA.501	ncRNA	chromosome_3:1744243-1745234	non-coding RNA (predicted)
0.000163516	1.6656	SPAC222.15	meu13	protein_coding	chromosome_1:977709-978637	Tat binding protein 1(TBP-1)-interacting protein (TBPIP) homolog (predicted)
0.000165049	0.868953	SPBC36.11	SPBC36.11	protein_coding	chromosome_2:862494-864710	Schizosaccharomyces specific protein
0.000170366	1.19108	SPCC4G3.19	alp16	protein_coding	chromosome_3:432264-435465	gamma tubulin complex subunit Alp16
0.000171585	0.88154	SPBC4C3.09	SPBC4C3.09	protein_coding	chromosome_2:3118837-3120548	acetylglucosaminyltransferase (predicted)
0.000171585	1.22879	SPBC2G2.01c	liz1	protein_coding	chromosome_2:3434778-3437306	pantothenate transmembrane transporter Liz1
0.000178465	1.49025	SPNCRNA.1591	nto1-antisense-1	ncRNA	chromosome_2:3310251-3311647	antisense RNA (predicted)
0.000182344	0.711768	SPAC25B8.13c	isp7	protein_coding	chromosome_1:4179961-4183074	2-OG-Fe(II) oxygenase superfamily protein
0.000183862	7.00463	SPNCRNA.751	SPNCRNA.751	ncRNA	chromosome_1:1646603-1647186	intergenic RNA (predicted)
0.000184432	1.2151	SPCC18.09c	hnt3	protein_coding	chromosome_3:1970754-1973851	aprataxin Hnt3
0.000184763	1.16946	SPNCRNA.1690	cao2-antisense-1	ncRNA	chromosome_2:4426298-4428764	antisense RNA (predicted)
0.000185767	0.854303	SPAC11D3.08c	SPAC11D3.08c	protein_coding	chromosome_1:120321-123785	amino acid permease%2C unknown 1 (predicted)
0.000187118	1.24416	SPCC320.14	sry1	protein_coding	chromosome_3:138959-140937	serine racemase Sry1
0.000187573	1.36484	SPBC106.08c	mug2	protein_coding	chromosome_2:387156-388840	mug2/mug135/meu2 family
0.000190174	0.877327	SPAC22G7.02	kap111	protein_coding	chromosome_1:728335-731867	karyopherin Kap111 (predicted)
0.000192351	1.18912	SPAC922.07c	atd2	protein_coding	chromosome_1:5486848-5488830	aldehyde dehydrogenase (predicted)
0.000192922	1.40017	SPNCRNA.1474	SPNCRNA.1474	ncRNA	chromosome_2:1891572-1892648	intergenic RNA (predicted)
0.000193975	0.866802	SPAC1F3.05	gga21	protein_coding	chromosome_1:623091-625407	Golgi localized Arf binding gamma-adaptin ortholog Gga21
0.000195896	1.86215	SPAPB18E9.04c	SPAPB18E9.04c	protein_coding	chromosome_1:3982325-3985104	Schizosaccharomyces pombe specific protein%2C possible cell surface glycoprotein
0.000203054	3.41221	SPNCRNA.870	SPNCRNA.870	ncRNA	chromosome_1:2992359-2994428	antisense RNA (predicted)
0.000207558	1.3407	SPNCRNA.1203	rec7-antisense-1	ncRNA	chromosome_3:1545574-1549995	antisense RNA (predicted)%2C possible alternative UTR
0.000208008	1.69066	SPNCRNA.1466	SPNCRNA.1466	ncRNA	chromosome_2:1810676-1812297	intergenic RNA (predicted)
0.000208008	0.848924	SPCC1223.06	tea1	protein_coding	chromosome_3:1848359-1852620	cell end marker Tea1
0.000211254	1.27189	SPBC337.08c	ubi4	protein_coding	chromosome_2:1044271-1046642	ubiquitin
0.000213172	0.870395	SPAC1B1.01	deb1	protein_coding	chromosome_1:3536526-3538612	transcription factor Deb1/Rdp1
0.000215148	2.11348	SPNCRNA.1008	SPNCRNA.1008	ncRNA	chromosome_1:4647230-4649094	intergenic RNA (predicted)
0.000219422	1.44248	SPMIT.03	SPMIT.03	protein_coding	mating_type_region:6966-7718	mitochondrial DNA binding endonuclease (predicted)
0.000219422	1.4102	SPNCRNA.967	SPAC25B8.09-antisense-1	ncRNA	chromosome_1:4170479-4172438	antisense RNA (predicted)
0.000225475	1.19069	SPAC15A10.03c	rad54	protein_coding	chromosome_1:3680360-3683268	DNA-dependent ATPase Rad54/Rhp54
0.000226019	0.847579	SPBC1703.13c	SPBC1703.13c	protein_coding	chromosome_2:2939886-2941272	mitochondrial inorganic phosphate transmembrane transporter (predicted)
0.000229515	0.862632	SPAC11D3.15	SPAC11D3.15	protein_coding	chromosome_1:136139-140365	5-oxoprolinase (ATP-hydrolizing) (predicted)
0.000230291	1.53487	SPAC27F1.05c	SPAC27F1.05c	protein_coding	chromosome_1:4323424-4325633	aminotransferase class-III%2C unknown specificty
0.000230291	0.793608	SPBC8E4.01c	pho84	protein_coding	chromosome_2:4444125-4446200	inorganic phosphate transmembrane transporter (predicted)
0.000231037	1.26837	SPCC18B5.01c	bfr1	protein_coding	chromosome_3:709302-715435	brefeldin A transmembrane transporter Bfr1
0.00023136	0.841944	SPCC162.08c	nup211	protein_coding	chromosome_3:1565520-1571250	nucleoporin nup211
0.000231363	2.01422	SPNCRNA.214	ter1	ncRNA	chromosome_1:3084610-3086022	telomerase RNA
0.000233191	1.78723	SPNCRNA.983	tsn1-antisense-1	ncRNA	chromosome_1:4395187-4395595	antisense RNA (predicted)
0.000233352	1.73562	SPNCRNA.1414	SPBC1709.19c-antisense-1	ncRNA	chromosome_2:1136741-1137967	antisense RNA (predicted)%2C possible alternative UTR
0.000235994	1.43021	SPAC1834.01	sup45	protein_coding	chromosome_1:4691803-4693738	translation release factor eRF1
0.000237455	1.25268	SPNCRNA.1264	pku70-antisense-1	ncRNA	chromosome_3:2117021-2118767	antisense RNA (predicted)
0.000241012	0.762769	SPNCRNA.1447	uds1-antisense-1	ncRNA	chromosome_2:1565961-1569530	antisense RNA (predicted)
0.000242359	1.38238	SPAC4H3.04c	SPAC4H3.04c	protein_coding	chromosome_1:3830805-3832278	UPF0103 family
0.000244191	0.882174	SPCC188.03	cnd3	protein_coding	chromosome_3:1478178-1481959	condensin complex non-SMC subunit Cnd3
0.000247679	0.882893	SPCP1E11.10	SPCP1E11.10	protein_coding	chromosome_3:2408742-2409461	ankyrin repeat protein%2C unknown biological role
0.00025391	1.53147	SPNCRNA.1028	SPAC4F10.05c-antisense-1	ncRNA	chromosome_1:4837762-4838650	antisense RNA (predicted)
0.000255098	0.893386	SPAC1B2.04	cox6	protein_coding	chromosome_1:2814097-2815495	cytochrome c oxidase subunit VI (predicted)
0.000255674	1.25132	SPBPB21E7.09	SPBPB21E7.09	protein_coding	chromosome_2:75073-77625	L-asparaginase (predicted)
0.000262219	0.837996	SPAC22H10.02	SPAC22H10.02	protein_coding	chromosome_1:2371726-2372900	conserved fungal protein
0.000262219	1.17644	SPBC409.05	skp1	protein_coding	chromosome_2:1140086-1141240	SCF ubiquitin ligase complex subunit Skp1
0.000265002	3.77592	SPNCRNA.307	SPNCRNA.307	ncRNA	chromosome_2:487382-487504	non-coding RNA (predicted)
0.000265002	1.49682	SPAC1F8.01	ght3	protein_coding	chromosome_1:82746-84786	hexose transmembrane transporter Ght3
0.000272066	0.862626	SPBC36B7.02	SPBC36B7.02	protein_coding	chromosome_2:2384851-2386974	Svf1 family protein Svf2
0.000272136	0.871753	SPBC1711.08	aha1	protein_coding	chromosome_2:2148983-2150801	chaperone activator Aha1 (predicted)
0.000281853	1.69759	SPAC2F7.06c	pol4	protein_coding	chromosome_1:541576-543735	DNA polymerase X family
0.000288009	1.21187	SPBC21B10.13c	yox1	protein_coding	chromosome_2:1648153-1650147	MBF complex corepressor Yox1
0.000288009	0.878513	SPAC29E6.06c	SPAC29E6.06c	protein_coding	chromosome_1:4411564-4413996	cytoplasmic cysteine-tRNA ligase Crs1 (predicted)
0.000289573	1.82229	SPNCRNA.1407	SPBC337.10c-antisense-1	ncRNA	chromosome_2:1048425-1049492	antisense RNA (predicted)%2C possible alternative UTR
0.000289573	2.73965	SPNCRNA.1039	SPNCRNA.1039	ncRNA	chromosome_1:4961796-4963074	intergenic RNA (predicted)
0.000290504	0.868533	SPBC17D1.05	SPBC17D1.05	protein_coding	chromosome_2:3335019-3337149	Schizosaccharomyces specific protein
0.000300416	1.37545	SPAC977.15	SPAC977.15	protein_coding	chromosome_1:62961-63862	dienelactone hydrolase family
0.000300534	1.18121	SPBC3D6.11c	slx8	protein_coding	chromosome_2:1288188-1290276	SUMO-targeted ubiquitin-protein ligase E3 Slx8
0.000305206	13.8072	SPNCRNA.1695	SPBP4G3.03-antisense-1	ncRNA	chromosome_2:4453287-4454737	antisense RNA (predicted)
0.000305275	0.844105	SPAC688.11	end4	protein_coding	chromosome_1:3134962-3138666	Huntingtin-interacting protein homolog
0.00030673	14.3157	SPNCRNA.1502	SPNCRNA.1502	ncRNA	chromosome_2:2319348-2319746	intergenic RNA (predicted)
0.000306776	0.864635	SPAC3C7.12	tip1	protein_coding	chromosome_1:2089237-2091311	CLIP170 family protein Tip1
0.000306928	2.35525	SPCC191.04c	SPCC191.04c	protein_coding	chromosome_3:1711431-1712000	Schizosaccharomyces pombe specific protein
0.000306928	1.34266	SPBP35G2.16c	ecl2	protein_coding	chromosome_2:961007-963780	extender of the chronological lifespan protein Ecl2
0.000308835	1.32023	SPNCRNA.1471	pof9-antisense-1	ncRNA	chromosome_2:1871696-1873777	antisense RNA (predicted)
0.00030954	0.8765	SPAC31A2.12	rod1	protein_coding	chromosome_1:411651-414448	arrestin/PY protein involved in ubiquitin-mediated endocytosis Rod1 (predicted)
0.000313263	1.27699	SPNCRNA.583	mug27-antisense-1	ncRNA	chromosome_3:1676911-1679347	antisense RNA (predicted)
0.00032105	0.885527	SPBC16E9.02c	SPBC16E9.02c	protein_coding	chromosome_2:1918006-1920215	CUE domain protein
0.000323159	1.6001	SPAC1002.16c	SPAC1002.16c	protein_coding	chromosome_1:1827612-1829708	carboxylic acid transmembrane transporter (predicted)
0.000323159	1.16278	SPBC530.09c	mrl1	protein_coding	chromosome_2:809383-810978	cation dependent mannose-6-phosphate cargo receptor Mrl1 (predicted)
0.000336904	2.86232	SPNCRNA.1350	SPNCRNA.1350	ncRNA	chromosome_2:376976-378395	intergenic RNA (predicted)%2C possible alternative UTR
0.000341897	4.20839	SPNCRNA.1163	SPNCRNA.1163	ncRNA	chromosome_3:957698-959188	intergenic RNA (predicted)
0.000346445	0.87439	SPAC8C9.14	prr1	protein_coding	chromosome_1:3665912-3669087	transcription factor Prr1
0.000346445	0.835317	SPBC31A8.01c	rtn1	protein_coding	chromosome_2:1262298-1263772	reticulon-like protein Rtn1
0.000348492	1.16049	SPCC330.01c	rhp16	protein_coding	chromosome_3:102424-106750	Rad16 homolog ATP-dependent DNA helicase/ ubiquitin protein ligase E3 Rhp16
0.000348492	0.824029	SPAC24C9.12c	shm1	protein_coding	chromosome_1:3069322-3071192	serine hydroxymethyltransferase Shm1 (predicted)
0.000352525	1.57341	SPNCRNA.1269	SPNCRNA.1269	ncRNA	chromosome_3:2178115-2179885	intergenic RNA (predicted)
0.000353094	0.892647	SPAC23H4.14	vam6	protein_coding	chromosome_1:1582412-1585637	guanyl-nucleotide exchange factor%2C HOPS complex subunit Vam6 (predicted)
0.000355702	2.50232	SPNCRNA.555	ire1-antisense-1	ncRNA	chromosome_1:1559881-1561967	antisense RNA (predicted)
0.000361307	1.14945	SPCC777.07	omh3	protein_coding	chromosome_3:1609353-1612830	alpha-1%2C2-mannosyltransferase Omh3 (predicted)
0.000369174	1.29643	SPBC1711.11	SPBC1711.11	protein_coding	chromosome_2:2155079-2156931	autophagy associated protein (predicted)
0.000374744	0.896357	SPAC1006.03c	red1	protein_coding	chromosome_1:5070931-5074055	RNA elimination defective protein Red1
0.000374744	1.15261	SPAC1006.01	psp3	protein_coding	chromosome_1:5067494-5069371	vacuolar serine protease Psp3 (predicted)
0.000384241	2.37863	SPNCRNA.1242	SPNCRNA.1242	ncRNA	chromosome_3:1893796-1894483	intergenic RNA (predicted)%2C possible alternative UTR
0.000388561	7.03581	SPAC17H9.18c	SPAC17H9.18c	protein_coding	chromosome_1:2033638-2033955	conserved fungal protein
0.000394416	1.35463	SPNCRNA.1574	SPBC15D4.09c-antisense-1	ncRNA	chromosome_2:3026241-3028547	antisense RNA (predicted)
0.000394934	1.12825	SPAC328.02	dbl4	protein_coding	chromosome_1:3475167-3479160	ubiquitin-protein ligase E3 involved in sporulation Dbl4
0.000395589	0.847423	SPBC1D7.04	mlo3	protein_coding	chromosome_2:1743968-1744798	RNA binding protein Mlo3
0.000405184	2.69202	SPNCRNA.1144	asp1-antisense-1	ncRNA	chromosome_3:573503-574812	antisense RNA (predicted)
0.000407154	0.853999	SPBC16H5.06	rip1	protein_coding	chromosome_2:2288882-2290179	ubiquinol-cytochrome-c reductase complex subunit 5
0.000418057	0.889648	SPBC28F2.11	hmo1	protein_coding	chromosome_2:1589259-1590907	HMG box protein Hmo1
0.000422519	2.05965	SPNCRNA.1481	rem1-antisense-1	ncRNA	chromosome_2:1952767-1955702	antisense RNA (predicted)%2C possible alternative UTR
0.000422519	0.86733	SPAC17A5.14	exo2	protein_coding	chromosome_1:1778445-1782740	exonuclease II Exo2
0.000422519	1.62496	SPNCRNA.828	SPNCRNA.828	ncRNA	chromosome_1:2450314-2451737	intergenic RNA (predicted)
0.00043568	0.857257	SPAC14C4.14	atp1	protein_coding	chromosome_1:5256722-5261958	F1-ATPase alpha subunit
0.000438412	1.18608	SPAC664.08c	bfr2	protein_coding	chromosome_1:1716010-1717792	traub family protein involved in ribosome biogenesis (predicted)
0.000443758	2.02275	SPNCRNA.1260	SPNCRNA.1260	ncRNA	chromosome_3:2085862-2086765	intergenic RNA (predicted)%2C possible alternative UTR
0.000453937	1.42307	SPNCRNA.1640	vps13a-antisense-1	ncRNA	chromosome_2:3789314-3791261	antisense RNA (predicted)
0.000455848	0.850641	SPBC2D10.17	clr1	protein_coding	chromosome_2:2997081-3001136	SHREC complex subunit Clr1
0.00046791	0.881034	SPBC4C3.06	syp1	protein_coding	chromosome_2:3124002-3126786	cytoskeletal protein Syp1 (predicted)
0.000473387	1.21328	SPBC651.12c	dbl7	protein_coding	chromosome_2:1260914-1262364	Schizosaccharomyces specific protein%2C double strand break localizing Dbl7
0.000475316	0.819413	SPAC23H4.06	gln1	protein_coding	chromosome_1:1596073-1598149	glutamate-ammonia ligase Gln1
0.000475965	0.864214	SPAP32A8.03c	bop1	protein_coding	chromosome_1:3407545-3409630	ubiquitin-protein ligase E3 (predicted)
0.000475965	1.28309	SPAC13D6.01	pof14	protein_coding	chromosome_1:2245497-2247128	F-box protein Pof14
0.000476347	0.858729	SPBP4H10.15	aco2	protein_coding	chromosome_2:2902818-2906068	aconitate hydratase/mitochondrial ribosomal protein subunit L21%2C fusion protein
0.000476782	0.848185	SPAC13G6.10c	asl1	protein_coding	chromosome_1:191928-194053	cell wall protein Asl1%2C predicted O-glucosyl hydrolase
0.000481096	0.8957	SPBC32F12.07c	SPBC32F12.07c	protein_coding	chromosome_2:2795240-2797769	ubiquitin-protein ligase E3%2C MARCH family (predicted)
0.000482506	0.850574	SPBC29A3.18	cyt1	protein_coding	chromosome_2:2073253-2074742	cytochrome c1 Cyt1 (predicted)
0.000482506	0.856569	SPAPB1A10.09	ase1	protein_coding	chromosome_1:1878009-1880726	antiparallel microtubule cross-linking factor Ase1
0.000484326	1.33824	SPAC25B8.18	SPAC25B8.18	protein_coding	chromosome_1:4191410-4192157	mitochondrial thioredoxin-related protein (predicted)
0.000485447	1.74278	SPSNORNA.13	snoR69b	snoRNA	chromosome_1:4154912-4155002	small nucleolar RNA snoR69b (predicted)
0.000485723	1.27627	SPCC777.03c	SPCC777.03c	protein_coding	chromosome_3:1601266-1604737	nifs homolog%2C possible cysteine desulfurase
0.000485723	1.40055	SPNCRNA.1190	SPNCRNA.1190	ncRNA	chromosome_3:1371577-1372674	intergenic RNA (predicted)
0.000491129	1.97414	SPNCRNA.1338	SPBC1773.12-antisense-1	ncRNA	chromosome_2:307042-309627	antisense RNA (predicted)
0.000493571	1.54627	SPNCRNA.1117	fft2-antisense-1	ncRNA	chromosome_3:186332-187386	antisense RNA (predicted)%2C possible alternative UTR
0.000496477	0.849222	SPBC1861.02	abp2	protein_coding	chromosome_2:4130876-4133635	ARS binding protein Abp2
0.000496477	0.857134	SPAC631.02	bdf2	protein_coding	chromosome_1:2105472-2110519	BET family double bromodomain protein Bdf2
0.000509194	1.25633	SPAC19A8.07c	imp4	protein_coding	chromosome_1:2474620-2475765	U3 snoRNP-associated protein Imp4 (predicted)
0.000510286	1.53774	SPCC31H12.02c	mug73	protein_coding	chromosome_3:623516-624527	plasma membrane transmembrane transport regulator (predicted)
0.000510286	1.97788	SPCC1235.12c	mug146	protein_coding	chromosome_3:201551-202707	Schizosaccharomyces specific protein Mug46
0.000514942	0.886221	SPAC6B12.05c	ies2	protein_coding	chromosome_1:2418661-2419945	Ino80 complex subunit Ies2
0.000516136	1.19648	SPBC409.12c	stn1	protein_coding	chromosome_2:1161485-1163251	telomere cap complex subunit Stn1
0.000516136	1.14162	SPBC16E9.10c	rix7	protein_coding	chromosome_2:1931810-1934522	AAA family ATPase Rix7 (predicted)
0.000517885	0.890467	SPCC338.10c	cox5	protein_coding	chromosome_3:1357740-1358712	cytochrome c oxidase subunit V (predicted)
0.000517885	1.16306	SPCC548.05c	dbl5	protein_coding	chromosome_3:223353-225756	ubiquitin-protein ligase E3 Dbl5
0.000522602	0.883161	SPAC26H5.07c	SPAC26H5.07c	protein_coding	chromosome_1:4131406-4133498	seven transmembrane receptor protein (predicted)
0.000531584	1.21942	SPAC8C9.10c	rrp14	protein_coding	chromosome_1:3657811-3659118	ribosome biogenesis protein Rrp14 (predicted)
0.000535165	0.876164	SPBC3B9.10	vti1	protein_coding	chromosome_2:4004858-4006201	SNARE Vti1 (predicted)
0.000541568	0.866926	SPAPB1A10.04c	cwp1	protein_coding	chromosome_1:1864551-1865819	geranylgeranyltransferase I and farnesyltransferase alpha subunit Cwp1
0.000545144	1.16998	SPAC11G7.05c	mct1	protein_coding	chromosome_1:3969366-3971294	mitochondrial [acyl-carrier protein] S-malonyltransferase Mct1 (predicted)
0.00055762	1.73634	SPNCRNA.1102	SPNCRNA.1102	ncRNA	chromosome_3:79848-80436	intergenic RNA (predicted)
0.000558996	1.40367	SPCC1450.09c	SPCC1450.09c	protein_coding	chromosome_3:1741202-1745250	phospholipase (predicted)
0.000568275	3.64614	SPAC1142.09	SPAC1142.09	protein_coding	chromosome_1:3642498-3642845	dubious
0.000569449	1.14321	SPAC644.14c	rad51	protein_coding	chromosome_1:2698110-2700283	RecA family recombinase Rad51/Rhp51
0.000592224	0.870157	SPBC4B4.03	rsc1	protein_coding	chromosome_2:3416010-3418693	RSC complex subunit Rsc1
0.000597467	1.63865	SPAC977.01	SPAC977.01	protein_coding	chromosome_1:29764-31069	S. pombe specific 5Tm protein family
0.000607176	1.64425	SPNCRNA.651	SPNCRNA.651	ncRNA	chromosome_1:460793-461752	intergenic RNA (predicted)%2C possible alternative UTR
0.000607176	1.11404	SPCC965.10	SPCC965.10	protein_coding	chromosome_3:2302442-2305222	transcription factor (predicted)
0.000607176	0.832719	SPBC1105.11c	hht3	protein_coding	chromosome_2:3528800-3529657	histone H3 h3.3
0.000612006	1.26784	SPCC736.05	wtf7	protein_coding	chromosome_3:320394-322403	wtf element Wtf7
0.000626404	0.888891	SPBC14F5.13c	pho8	protein_coding	chromosome_2:4182551-4184659	vacuolar membrane alkaline phosphatase (predicted)
0.000626404	1.56616	SPNCRNA.1245	rpl2702-antisense-1	ncRNA	chromosome_3:1938950-1940302	antisense RNA (predicted)
0.000645324	0.866265	SPBC1347.06c	cki1	protein_coding	chromosome_2:4071555-4073312	serine/threonine protein kinase Cki1
0.000650352	0.896195	SPCC553.11c	toa2	protein_coding	chromosome_3:281839-283213	transcription factor TFIIA complex small subunit Toa2 (predicted)
0.000653429	0.875853	SPAC1420.01c	SPAC1420.01c	protein_coding	chromosome_1:1260290-1262985	DUF1752 family protein%2C involved in regulation of transcription (predicted)
0.000654112	1.22005	SPCC16A11.08	atg20	protein_coding	chromosome_3:883332-885688	autophagy associated sorting nexin Atg20 (predicted)
0.000657028	1.32519	SPAC23C11.10	mpn1	protein_coding	chromosome_1:2150624-2151601	RNA processing protein (predicted)
0.000661578	2.31951	SPNCRNA.1549	SPNCRNA.1549	ncRNA	chromosome_2:2789715-2790257	intergenic RNA (predicted)
0.000661578	0.886664	SPBC1703.02	rsc9	protein_coding	chromosome_2:2916188-2918985	RSC complex subunit Rsc9
0.000678402	2.0719	SPNCRNA.966	SPNCRNA.966	ncRNA	chromosome_1:4170166-4170605	intergenic RNA (predicted)%2C possible alternative UTR
0.000690827	1.66504	SPBC21D10.08c	SPBC21D10.08c	protein_coding	chromosome_2:2432073-2433891	conserved fungal protein
0.000703175	0.866407	SPBC1604.12	SPBC1604.12	protein_coding	chromosome_2:3908635-3911582	Schizosaccharomyces specific phosphoprotein
0.000707405	1.28867	SPNCRNA.622	sty1-antisense-1	ncRNA	chromosome_1:206775-209401	antisense RNA (predicted)
0.000712848	0.875226	SPBC14C8.03	fma2	protein_coding	chromosome_2:2207697-2209436	methionine aminopeptidase Fma2 (predicted)
0.000712848	1.20915	SPBC13G1.09	enp1	protein_coding	chromosome_2:3742371-3744092	bystin family U3 and U14 snoRNA associated protein Enp1 (predicted)
0.000716871	1.57101	SPBC1773.12	SPBC1773.12	protein_coding	chromosome_2:308160-310467	transcription factor%2C zf-fungal binuclear cluster type (predicted)
0.000726419	0.874631	SPAC23C4.19	spt5	protein_coding	chromosome_1:1063729-1066954	DSIF transcription elongation factor complex subunit Spt5
0.000732931	1.17002	SPBP8B7.05c	nce103	protein_coding	chromosome_2:3640904-3643081	carbonic anhydrase (predicted)
0.00074876	0.847299	SPBC1734.11	mas5	protein_coding	chromosome_2:1080922-1083347	DNAJ domain protein Mas5 (predicted)
0.000755219	0.860915	SPAC7D4.04	atg11	protein_coding	chromosome_1:2630448-2633728	autophagy protein Atg11
0.000761421	1.79253	SPCC74.09	mug24	protein_coding	chromosome_3:1917714-1922733	RNA-binding protein%2C rrm type
0.000761421	1.83179	SPNCRNA.51	prl51	ncRNA	chromosome_3:1514062-1514343	non-coding RNA%2C poly(A)-bearing (predicted)
0.000761871	0.891431	SPAC16C9.04c	mot2	protein_coding	chromosome_1:796876-798833	CCR4-Not complex ubiquitin-protein ligase E3 subunit Mot2 (predicted)
0.000769683	0.882701	SPBC25H2.16c	gga22	protein_coding	chromosome_2:3246497-3248732	Golgi localized Arf binding gamma-adaptin ortholog Gga22
0.000769683	0.837019	SPAC24C9.13c	mrp10	protein_coding	chromosome_1:3071584-3072124	mitochondrial ribosomal protein subunit Mrp10 (predicted)
0.000785718	1.16511	SPAC19G12.13c	poz1	protein_coding	chromosome_1:4068603-4070968	Pot1 associated protein Poz1
0.000788797	0.886153	SPAC14C4.15c	dpp1	protein_coding	chromosome_1:5259112-5261851	dipeptidyl peptidase (predicted)
0.000790803	1.18693	SPBC3H7.05c	SPBC3H7.05c	protein_coding	chromosome_2:1873513-1875657	mitochondrial Membrane Bound O-Acyl Transferase (MBOAT) family
0.000793584	1.13342	SPBC428.05c	arg12	protein_coding	chromosome_2:449440-451091	argininosuccinate synthase Arg12
0.000803518	3.5451	SPNCRNA.1433	SPNCRNA.1433	ncRNA	chromosome_2:1437140-1437858	intergenic RNA (predicted)
0.000806823	0.861654	SPCC965.13	SPCC965.13	protein_coding	chromosome_3:2310096-2314400	pyridoxal family transmembrane transporter (predicted)
0.000819849	0.886508	SPBC725.08	pir2	protein_coding	chromosome_2:1219360-1221590	zf-C2H2 type zinc finger protein%2C implicated in RNAi (predicted)
0.000826655	0.877736	SPCC285.13c	nup60	protein_coding	chromosome_3:1818947-1821452	nucleoporin Nup60
0.000827676	1.42074	SPNCRNA.1191	SPCC1281.04-antisense-1	ncRNA	chromosome_3:1384966-1388056	antisense RNA (predicted)%2C possible alternative UTR
0.000850896	0.86494	SPBC1347.10	cdc23	protein_coding	chromosome_2:4078960-4081564	MCM-associated protein Mcm10
0.00087062	0.815245	SPAC3A11.07	nde2	protein_coding	chromosome_1:3456694-3459197	mitochondrial NADH dehydrogenase (ubiquinone) Nde2 (predicted)
0.00087062	1.85059	SPNCRNA.1040	SPAC1952.08c-antisense-1	ncRNA	chromosome_1:4980243-4981189	antisense RNA (predicted)%2C possible alternative UTR
0.000878416	1.93643	SPAC869.08	pcm2	protein_coding	chromosome_1:5497918-5499280	protein-L-isoaspartate O-methyltransferase Pcm2 (predicted)
0.000878416	0.852152	SPNCRNA.1343	SPNCRNA.1343	ncRNA	chromosome_2:354031-355573	intergenic RNA (predicted)
0.000878416	1.92198	SPNCRNA.07	meu3	ncRNA	chromosome_3:41985-42728	non-coding RNA Meu3
0.000890325	1.13724	SPBC17D11.03c	SPBC17D11.03c	protein_coding	chromosome_2:3309213-3310387	conserved fungal protein
0.000891645	0.845267	SPBC106.10	pka1	protein_coding	chromosome_2:396752-398957	cAMP-dependent protein kinase catalytic subunit Pka1
0.000895458	0.623777	SPNCRNA.1557	lid2-antisense-1	ncRNA	chromosome_2:2866328-2868277	antisense RNA (predicted)
0.000898064	1.11434	SPCC553.04	cyp9	protein_coding	chromosome_3:300014-302380	WD repeat containing cyclophilin family peptidyl-prolyl cis-trans isomerase Cyp9 (predicted)
0.000912994	1.29829	SPAC25G10.04c	rec10	protein_coding	chromosome_1:4301367-4303885	meiotic recombination protein Rec10
0.0009291	0.867948	SPAC2F3.09	hem1	protein_coding	chromosome_1:3939598-3942086	5-aminolevulinate synthase Hem1
0.000947937	1.86901	SPNCRNA.909	SPNCRNA.909	ncRNA	chromosome_1:3455156-3456884	intergenic RNA (predicted)
0.000950622	1.1751	SPAC13C5.03	tht1	protein_coding	chromosome_1:427350-430121	nuclear membrane protein involved in karyogamy Tht1
0.00100173	2.80793	SPNCRNA.1043	gmh3-antisense-1	ncRNA	chromosome_1:5029269-5030305	antisense RNA (predicted)
0.00100699	2.50814	SPNCRNA.1369	SPNCRNA.1369	ncRNA	chromosome_2:546996-548377	intergenic RNA (predicted)%2C possible alternative UTR
0.00101506	1.27254	SPAC20G4.03c	hri1	protein_coding	chromosome_1:4818012-4820749	eIF2 alpha kinase Hri1
0.00103485	1.23525	SPBC36.03c	mfs3	protein_coding	chromosome_2:843017-845684	MFS family transmembrane transporter Mfs3
0.00104295	0.879126	SPAC1296.06	tah18	protein_coding	chromosome_1:719380-721549	NADPH-dependent diflavin oxidoreductase%2C involved in iron-sulfur cluster assembly Tah18 (predicted)
0.00104501	0.851559	SPAC6G10.05c	trs120	protein_coding	chromosome_1:3222368-3226283	TRAPP complex subunit Trs120 (predicted)
0.00105545	0.889755	SPBC12D12.05c	SPBC12D12.05c	protein_coding	chromosome_2:2314207-2316047	mitochondrial carrier%2C calcium binding subfamily (predicted)
0.00105545	0.884563	SPBC32F12.10	SPBC32F12.10	protein_coding	chromosome_2:2802295-2804487	phosphoglucomutase (predicted)
0.00105545	1.12522	SPAC3A11.10c	dpe1	protein_coding	chromosome_1:3448125-3449855	dipeptidyl peptidase (predicted)
0.00105545	0.827612	SPCC330.07c	SPCC330.07c	protein_coding	chromosome_3:120540-122896	transmembrane transporter (predicted)
0.00106679	1.2804	SPCC757.13	SPCC757.13	protein_coding	chromosome_3:77080-79816	dipeptide transmembrane transporter (predicted)
0.00107275	0.888097	SPAC9G1.07	SPAC9G1.07	protein_coding	chromosome_1:1982975-1984542	Schizosaccharomyces specific protein
0.00107671	0.867977	SPAC732.02c	SPAC732.02c	protein_coding	chromosome_1:2059063-2060999	fructose-2%2C6-bisphosphate 2-phosphatase activity (predicted)
0.00107671	2.22464	SPNCRNA.1439	lin1-antisense-1	ncRNA	chromosome_2:1525953-1527083	antisense RNA (predicted)
0.00107991	8.925	SPNCRNA.383	SPNCRNA.383	ncRNA	chromosome_2:1969856-1970296	non-coding RNA (predicted)
0.00110357	1.15828	SPAC3C7.05c	mug191	protein_coding	chromosome_1:2071691-2073591	alpha-1%2C6- mannanase (predicted)
0.00111729	0.48338	SPAC17A2.10c	SPAC17A2.10c	protein_coding	chromosome_1:3574995-3575687	Schizosaccharomyces pombe specific protein
0.00112486	2.09172	SPNCRNA.600	SPNCRNA.600	ncRNA	chromosome_1:3588585-3591355	translationally silent transcript from tco1 locus
0.00113421	0.889319	SPAC1805.01c	ppk6	protein_coding	chromosome_1:2770615-2773500	serine/threonine protein kinase Ppk6 (predicted)
0.00114601	0.849945	SPBC19C7.10	bqt4	protein_coding	chromosome_2:2840823-2842834	bouquet formation protein Bqt4
0.00115094	0.884164	SPBC1306.01c	mef1	protein_coding	chromosome_2:1177876-1180530	mitochondrial translation elongation factor G (predicted)
0.00115427	0.846364	SPAC12G12.03	cip2	protein_coding	chromosome_1:342090-345182	RNA-binding protein Cip2
0.00117087	0.848024	SPAC1805.17	crm1	protein_coding	chromosome_1:2803886-2808253	importin family nuclear export receptor Crm1
0.00117154	0.876493	SPAC5H10.13c	gmh2	protein_coding	chromosome_1:167766-170137	alpha-1%2C2-galactosyltransferase Gmh2 (predicted)
0.00117411	0.892734	SPAC4F10.18	nup37	protein_coding	chromosome_1:4870284-4872026	WD repeat protein%2C nucleoporin Nup37
0.001212	1.79415	SPNCRNA.853	SPNCRNA.853	ncRNA	chromosome_1:2784605-2785492	antisense RNA (predicted)
0.0012177	0.894689	SPBC32F12.04	gtb1	protein_coding	chromosome_2:2791160-2794184	gamma-tubulin Gtb1
0.00122295	1.19058	SPCC306.07c	SPCC306.07c	protein_coding	chromosome_3:419629-421247	U3 snoRNP-associated protein Cic1/Utp30 family (predicted)
0.00122567	2.76666	SPNCRNA.39	prl39	ncRNA	chromosome_2:2804337-2804580	non-coding RNA%2C poly(A)-bearing (predicted)
0.00122567	0.875995	SPAC1786.01c	ptl2	protein_coding	chromosome_1:3028006-3030516	triacylglycerol lipase ptl2
0.00125412	1.13756	SPCC576.04	bxi1	protein_coding	chromosome_3:2086697-2088354	BAX inhibitor family protein Bxi1
0.00125834	1.16891	SPAC13C5.06c	mug121	protein_coding	chromosome_1:434102-435179	Schizosaccharomyces pombe specific protein Mug121
0.00127192	0.875116	SPBC660.14	mik1	protein_coding	chromosome_2:221358-224117	mitotic inhibitor kinase Mik1
0.00129598	13.0421	SPNCRNA.1152	vps5-antisense-1	ncRNA	chromosome_3:702366-703184	antisense RNA (predicted)
0.00130403	1.14832	SPBC3B8.05	SPBC3B8.05	protein_coding	chromosome_2:3385802-3387458	diphthamide biosynthesis protein Dph1 (predicted)
0.00132969	0.893215	SPAC637.08	nbp35	protein_coding	chromosome_1:4553894-4555164	iron-sulfur cluster assembly ATPase Nbp35 (predicted)
0.00134002	0.849453	SPAC4F8.13c	rng2	protein_coding	chromosome_1:2645380-2650427	IQGAP
0.00134046	0.86086	SPAC1A6.07	sle1	protein_coding	chromosome_1:1084068-1086426	eisosome assembly protein Seg1
0.00134046	1.24982	SPAC6B12.06c	rrg9	protein_coding	chromosome_1:2419904-2421354	mitochondrial genome maintenance protein Rrg9 (predicted)
0.00135492	0.884512	SPBC83.11	pet2	protein_coding	chromosome_2:1529062-1531442	phosphoenolpyruvate transmembrane transporter Pet2
0.00135971	0.865952	SPAC1F3.07c	rsc58	protein_coding	chromosome_1:631511-633102	RSC complex subunit Rsc58
0.00136629	1.19651	SPAC17C9.16c	mfs1	protein_coding	chromosome_1:4472472-4474744	MFS family transmembrane transporter Mfs1
0.00137009	1.48257	SPNCRNA.1352	SPNCRNA.1352	ncRNA	chromosome_2:388954-390296	intergenic RNA (predicted)
0.00138106	1.50453	SPNCRNA.1265	SPNCRNA.1265	ncRNA	chromosome_3:2123639-2124434	intergenic RNA (predicted)
0.00138106	0.775242	SPCC306.11	SPCC306.11	protein_coding	chromosome_3:430385-432270	Schizosaccharomyces specific protein
0.00138106	0.774028	SPBC29B5.01	atf1	protein_coding	chromosome_2:1546194-1549862	transcription factor%2C Atf-CREB family Atf1
0.00140469	0.881806	SPBC887.10	mcs4	protein_coding	chromosome_2:3557090-3559137	response regulator Mcs4
0.00141697	1.60846	SPNCRNA.1074	SPAP8A3.13c-antisense-1	ncRNA	chromosome_1:5340572-5342997	antisense RNA (predicted)
0.00144476	0.892825	SPAC823.03	ppk15	protein_coding	chromosome_1:2585172-2587474	serine/threonine protein kinase Ppk15 (predicted)
0.00147056	1.4136	SPNCRNA.1174	cwf20-antisense-1	ncRNA	chromosome_3:1150712-1151843	antisense RNA (predicted)
0.00147711	0.876641	SPAC24B11.13	hem3	protein_coding	chromosome_1:231311-233488	hydroxymethylbilane synthase Hem3 (predicted)
0.00147952	1.97543	SPBC6B1.03c	SPBC6B1.03c	protein_coding	chromosome_2:2630834-2632018	Pal1 family protein
0.00148202	1.16397	SPBC14C8.07c	cdc18	protein_coding	chromosome_2:2215955-2218031	MCM loader
0.00148202	0.855009	SPAC8C9.04	SPAC8C9.04	protein_coding	chromosome_1:3646174-3648784	Schizosaccharomyces specific protein
0.00148763	0.89261	SPCC825.03c	psy1	protein_coding	chromosome_3:1027501-1029258	SNARE Psy1
0.00151143	0.747421	SPBC409.08	SPBC409.08	protein_coding	chromosome_2:1151272-1154300	spermine family transmembrane transporter (predicted)
0.00151305	0.88699	SPAC1B3.05	not3	protein_coding	chromosome_1:4934547-4937012	CCR4-Not complex subunit Not3/5 (predicted)
0.00152905	2.2429	SPAC977.08	SPAC977.08	protein_coding	chromosome_1:44644-45468	short chain dehydrogenase (predicted)
0.00154314	0.867014	SPAC139.01c	ath2	protein_coding	chromosome_1:1016103-1019031	Ath1 complex protein Ath2 nuclease%2C XP-G family (predicted)
0.00154706	1.70631	SPNCRNA.1127	kpa1-antisense-1	ncRNA	chromosome_3:294475-295295	antisense RNA (predicted)%2C possible alternative UTR
0.00157675	1.13256	SPBC1683.03c	SPBC1683.03c	protein_coding	chromosome_2:138298-140377	transmembrane transporter (predicted)
0.00158511	0.899443	SPBC13E7.04	atp16	protein_coding	chromosome_2:3046543-3047666	F1-ATPase delta subunit (predicted)
0.00159873	0.832317	SPNCRNA.1523	SPBC365.11-antisense-1	ncRNA	chromosome_2:2515001-2516186	antisense RNA (predicted)%2C possible alternative UTR
0.00160183	1.92362	SPNCRNA.998	SPNCRNA.998	ncRNA	chromosome_1:4554077-4557450	antisense RNA (predicted)
0.00160681	1.31601	SPBC26H8.08c	grn1	protein_coding	chromosome_2:3966583-3968193	GTPase Grn1
0.00161121	1.18899	SPNCRNA.1421	ppk3-antisense-1	ncRNA	chromosome_2:1212519-1216202	antisense RNA (predicted)
0.00161121	1.14342	SPBC16H5.14c	SPBC16H5.14c	protein_coding	chromosome_2:2268073-2270305	short chain dehydrogenase DHRS family (predicted)
0.00162035	0.896754	SPAC4H3.11c	ppc89	protein_coding	chromosome_1:3847958-3850921	spindle pole body protein Ppc89
0.00163331	1.19866	SPBC17D1.07c	npg1	protein_coding	chromosome_2:3340660-3345299	GTPase regulator Rng2-like (predicted)
0.00163532	1.49936	SPNCRNA.728	SPAC10F6.15-antisense-1	ncRNA	chromosome_1:1235569-1238775	antisense RNA (predicted)
0.00165995	1.4784	SPNCRNA.239	SPNCRNA.239	ncRNA	chromosome_1:3951825-3952600	intergenic RNA (predicted)
0.00166108	1.87708	SPNCRNA.1121	SPNCRNA.1121	ncRNA	chromosome_3:234465-236718	intergenic RNA (predicted)
0.00167277	0.884312	SPCC191.03c	SPCC191.03c	protein_coding	chromosome_3:1710842-1711294	Schizosaccharomyces pombe specific protein
0.00167277	0.884891	SPBC1709.15c	cft2	protein_coding	chromosome_2:1127954-1130425	cleavage factor two Cft2/polyadenylation factor CPSF-73 (predicted)
0.00168884	1.79427	SPNCRNA.824	SPAC6B12.04c-antisense-1	ncRNA	chromosome_1:2416876-2418250	antisense RNA (predicted)
0.00168884	0.87449	SPAC16E8.11c	tfb1	protein_coding	chromosome_1:3520173-3522395	transcription factor TFIIH complex subunit Tfb1 (predicted)
0.00168884	1.77188	SPNCRNA.1293	SPNCRNA.1293	ncRNA	chromosome_3:2381012-2382004	intergenic RNA (predicted)
0.00168884	1.1658	SPAC20G4.02c	fus1	protein_coding	chromosome_1:4813111-4817790	formin Fus1
0.00169211	0.871942	SPAC6F12.02	rst2	protein_coding	chromosome_1:1309676-1313429	transcription factor Rst2
0.00170346	0.87284	SPBC18H10.04c	sce3	protein_coding	chromosome_2:1775169-1777010	translation initiation factor (predicted)
0.00170824	1.14083	SPAC22E12.02	SPAC22E12.02	protein_coding	chromosome_1:5021952-5024151	splicing factor%2C WW domain -binding Rbm42 (predicted)
0.00172724	0.891006	SPBC14F5.08	med7	protein_coding	chromosome_2:4172385-4175788	mediator complex subunit Med7
0.00173432	1.1095	SPBC31F10.03	ggg1	protein_coding	chromosome_2:3756583-3759376	glutathione-specific gamma-glutamylcyclotransferase Ggg1 (predicted)
0.00173432	3.69666	SPNCRNA.315	SPNCRNA.315	ncRNA	chromosome_2:580157-581149	non-coding RNA (predicted)
0.00175908	0.864524	SPAPB1E7.05	gde1	protein_coding	chromosome_1:3293591-3297452	glycerophosphoryl diester phosphodiesterase Gde1 (predicted)
0.001785	1.27769	SPAC23D3.17	SPAC23D3.17	protein_coding	chromosome_1:4366000-4367171	conserved fungal protein
0.00187822	1.39423	SPNCRNA.1250	utp23-antisense-1	ncRNA	chromosome_3:1976795-1978348	antisense RNA (predicted)
0.00188474	0.889492	SPAC17D4.04	trm401	protein_coding	chromosome_1:4729678-4732140	tRNA (cytosine-5-)-methyltransferase (predicted)
0.00190201	0.901808	SPBC29A3.15c	rsm23	protein_coding	chromosome_2:2066187-2067957	mitochondrial ribosomal protein subunit S23 (predicted)
0.00190369	11.3263	SPNCRNA.1281	SPNCRNA.1281	ncRNA	chromosome_3:2289326-2290582	intergenic RNA (predicted)%2C possible alternative UTR
0.00190369	5.40658	SPNCRNA.1277	pep3-antisense-1	ncRNA	chromosome_3:2243952-2245575	antisense RNA (predicted)
0.00190369	1.3814	SPNCRNA.935	SPNCRNA.935	ncRNA	chromosome_1:3745778-3748833	intergenic RNA (predicted)%2C possible alternative UTR
0.00190369	3.50402	SPNCRNA.921	SPNCRNA.921	ncRNA	chromosome_1:3610063-3611779	intergenic RNA (predicted)
0.00190792	1.44054	SPAC13C5.04	SPAC13C5.04	protein_coding	chromosome_1:430056-431032	amidotransferase (predicted)
0.00190792	1.51927	SPCC24B10.14c	xlf1	protein_coding	chromosome_3:924212-925737	XRCC4-like nonhomologous end joining factor%2C Cernunnon Xlf1/Nej1
0.00192642	0.837615	SPNCRNA.862	SPNCRNA.862	ncRNA	chromosome_1:2938121-2939967	intergenic RNA (predicted)
0.00195092	0.878321	SPAC19B12.13	cox1102	protein_coding	chromosome_1:4906912-4909314	cytochrome c oxidase assembly protein Cox1102/ mitochondrial ribosomal protein Rsm2202%2C fusion protein (predicted)
0.00196101	0.894531	SPAC2F7.02c	psr1	protein_coding	chromosome_1:531794-533731	NLI interacting factor family phosphatase Psr1 (predicted)
0.00198412	0.686154	SPNCRNA.1240	ssp1-antisense-1	ncRNA	chromosome_3:1878672-1879198	antisense RNA (predicted)
0.00198951	0.842658	SPAC4F8.07c	hxk2	protein_coding	chromosome_1:2664345-2667395	hexokinase 2
0.00199558	0.872875	SPBC2D10.18	abc1	protein_coding	chromosome_2:3001076-3003276	ABC1 kinase family ubiquinone biosynthesis protein Abc1/Coq8
0.00199994	0.90579	SPAC22G7.09c	nup45	protein_coding	chromosome_1:751647-753492	nucleoporin Nup45
0.00203973	1.19532	SPCC1235.08c	pdh1	protein_coding	chromosome_3:191695-194803	Golgi to ER protein (predicted)
0.00204681	0.6033	SPAC2H10.01	SPAC2H10.01	protein_coding	chromosome_1:5273012-5275983	transcription factor%2C zf-fungal binuclear cluster type (predicted)
0.00204681	1.21944	SPBC409.11	meu18	protein_coding	chromosome_2:1158533-1160295	Schizosaccharomyces specific protein Meu18
0.00205169	1.20833	SPNCRNA.120	SPNCRNA.120	ncRNA	chromosome_3:1175846-1175963	non-coding RNA (predicted)
0.00205236	1.09978	SPAC25B8.10	SPAC25B8.10	protein_coding	chromosome_1:4172123-4173547	trans-aconitate 3-methyltransferase (predicted)
0.00206539	0.897965	SPBC3B8.04c	SPBC3B8.04c	protein_coding	chromosome_2:3387584-3390552	sodium ion transmembrane transporter (predicted)
0.00206539	10.182	SPNCRNA.1118	ght6-antisense-1	ncRNA	chromosome_3:204633-206912	antisense RNA (predicted)
0.00206539	2.32363	SPBC16E9.20	SPBC16E9.20	protein_coding	chromosome_2:1951398-1952828	dubious
0.0020672	1.23068	SPCC757.07c	ctt1	protein_coding	chromosome_3:56654-58865	catalase
0.00210005	0.875367	SPBC16C6.08c	qcr6	protein_coding	chromosome_2:4344357-4345608	ubiquinol-cytochrome-c reductase complex subunit 8%2C hinge protein (predicted)
0.0021418	0.898176	SPBC19G7.15	nup44	protein_coding	chromosome_2:2377928-2379664	nucleoporin Nup44
0.00215887	1.43465	SPNCRNA.863	SPNCRNA.863	ncRNA	chromosome_1:2939138-2940765	intergenic RNA (predicted)
0.00217369	1.13127	SPBC1921.03c	mex67	protein_coding	chromosome_2:2408152-2410181	mRNA export receptor%2C Tap%2C nucleoporin Mex67
0.00218108	1.92748	SPBC1711.14	rec15	protein_coding	chromosome_2:2161542-2162200	meiotic recombination protein Rec15
0.00218615	0.902855	SPBC365.14c	uge1	protein_coding	chromosome_2:2521123-2523067	UDP-glucose 4-epimerase Uge1
0.00220143	0.891673	SPAC31A2.14	bun107	protein_coding	chromosome_1:414942-418504	WD repeat protein%2C human WDR48 family Bun107
0.00222155	1.11454	SPAC13G6.01c	rad8	protein_coding	chromosome_1:170489-174701	ubiquitin-protein ligase E3 Rad8
0.00222897	0.878809	SPAPJ760.02c	abp1	protein_coding	chromosome_1:5261935-5265104	cofilin/tropomyosin family%2C drebrin ortholog Abp1
0.00225766	1.15151	SPCC320.06	SPCC320.06	protein_coding	chromosome_3:152941-159654	conserved fungal protein
0.00229085	0.844631	SPAC343.11c	msc1	protein_coding	chromosome_1:1658316-1663346	Swr1 complex subunit Chk1
0.0023033	1.47168	SPAC14C4.03	mek1	protein_coding	chromosome_1:5231140-5232566	Cds1/Rad53/Chk2 family protein kinase Mek1
0.00231145	0.887991	SPBC354.13	rga6	protein_coding	chromosome_2:581098-583861	Rho-type GTPase activating protein Rga6 (predicted)
0.00234616	1.1842	SPAC1B3.16c	vht1	protein_coding	chromosome_1:4958698-4961033	vitamin H transmembrane transporter Vht1
0.00234647	2.6845	SPNCRNA.1396	psy2-antisense-1	ncRNA	chromosome_2:896715-897364	antisense RNA (predicted)
0.00235311	0.884783	SPBC1E8.03c	SPBC1E8.03c	protein_coding	chromosome_2:1960005-1962527	conserved fungal protein
0.0023575	0.864645	SPAC23G3.01	rpb2	protein_coding	chromosome_1:850591-854385	RNA polymerase II complex subunit Rpb2
0.0023739	0.882022	SPAC3G6.01	hrp3	protein_coding	chromosome_1:5377829-5382913	ATP-dependent DNA helicase Hrp3
0.0023739	1.218	SPAC4F8.04	SPAC4F8.04	protein_coding	chromosome_1:2670293-2671587	Brix domain protein Rpf1 (predicted)
0.00239232	1.1707	SPCC364.01	cif1	protein_coding	chromosome_3:484820-486386	calnexin independence factor Cif1
0.00239557	0.868615	SPBC2G2.02	syj1	protein_coding	chromosome_2:3437442-3440897	inositol-polyphosphate 5-phosphatase (synaptojanin homolog 1)
0.00242723	1.16066	SPCC191.01	SPCC191.01	protein_coding	chromosome_3:1705817-1707734	Schizosaccharomyces specific protein
0.00243849	1.31511	SPBC146.02	SPBC146.02	protein_coding	chromosome_2:1000714-1002162	Schizosaccharomyces specific protein
0.00244821	0.905049	SPAC227.07c	pab1	protein_coding	chromosome_1:507522-509960	protein phosphatase PP2A regulatory subunit B-55 Pab1
0.00245146	1.17474	SPCC1235.16	vma21	protein_coding	chromosome_3:187330-188988	vacuolar H+-ATPase assembly protein Vma21 (predicted)
0.00246065	0.897163	SPBC2G2.07c	mug178	protein_coding	chromosome_2:3446516-3448232	mitochondrial ribosomal protein subunit L51-b (predicted)
0.00246096	0.879963	SPAC9G1.10c	inp53	protein_coding	chromosome_1:1987258-1991122	inositol polyphosphate phosphatase Inp53 (predicted)
0.00248829	0.832302	SPAC343.20	SPAC343.20	protein_coding	chromosome_1:1667955-1669964	dubious
0.00248939	0.89252	SPBC15D4.10c	amo1	protein_coding	chromosome_2:3028685-3030224	nuclear rim protein Amo1
0.00249348	0.898816	SPBC32H8.10	cdk9	protein_coding	chromosome_2:1470513-1473182	P-TEFb-associated cyclin-dependent protein kinase Cdk9
0.00252271	0.860639	SPBC1711.06	rpl401	protein_coding	chromosome_2:2143012-2144391	60S ribosomal protein L4 (predicted)
0.00254736	26.795	SPNCRNA.294	SPNCRNA.294	ncRNA	chromosome_2:127311-127803	non-coding RNA (predicted)
0.00254736	1.80241	SPCC13B11.03c	SPCC13B11.03c	protein_coding	chromosome_3:1594872-1596605	hydroxyacylglutathione hydrolase (predicted)
0.00256883	0.849902	SPAC821.07c	moc3	protein_coding	chromosome_1:991632-994230	transcription factor Moc3
0.00257658	0.879682	SPBC30D10.18c	rpl102	protein_coding	chromosome_2:3060505-3061591	60S ribosomal protein L10a
0.00262889	0.887441	SPAC30C2.06c	dml1	protein_coding	chromosome_1:4640549-4642326	mitochondrial inheritance GTPase%2C tubulin-like (predicted)
0.00262889	0.904707	SPBC365.10	arp5	protein_coding	chromosome_2:2512580-2515047	actin-like protein Arp5
0.0026298	0.897918	SPAC29B12.02c	set2	protein_coding	chromosome_1:5408180-5411132	histone lysine methyltransferase Set2
0.00263182	1.19402	SPBC660.09	mug168	protein_coding	chromosome_2:211511-212091	Schizosaccharomyces specific protein Mug168
0.0026721	1.58334	SPBC336.05c	SPBC336.05c	protein_coding	chromosome_2:2745480-2748552	small RNA 2'-O-methyltransferase activity (predicted)
0.00270893	0.851772	SPBC582.03	cdc13	protein_coding	chromosome_2:420076-423276	G2/M B-type cyclin Cdc13
0.0027113	1.38259	SPNCRNA.1639	hip3-antisense-1	ncRNA	chromosome_2:3777569-3778478	antisense RNA (predicted)
0.00273363	1.12237	SPBC1198.13c	tfg2	protein_coding	chromosome_2:194038-197189	transcription factor TFIIF complex beta subunit Tfg2 (predicted)
0.00274233	1.18526	SPCC1682.06	SPCC1682.06	protein_coding	chromosome_3:382193-383769	Schizosaccharomyces specific protein
0.00274233	0.897748	SPBC1734.13	atp3	protein_coding	chromosome_2:1085836-1087137	F1-ATPase gamma subunit (predicted)
0.00276084	0.904426	SPAC30D11.06c	hfl1	protein_coding	chromosome_1:1108485-1110686	Lazarus1 family transmembrane transporter
0.00276795	1.45107	SPAC14C4.08	mug5	protein_coding	chromosome_1:5242952-5244114	Schizosaccharomyces pombe specific protein Mug5
0.00277774	0.879373	SPAC8E11.01c	SPAC8E11.01c	protein_coding	chromosome_1:3385899-3388219	beta-fructofuranosidase (predicted)
0.00278382	1.85463	SPNCRNA.1055	SPNCRNA.1055	ncRNA	chromosome_1:5172050-5173481	intergenic RNA (predicted)%2C possible alternative UTR
0.00282664	1.15974	SPBC557.02c	SPBC557.02c	protein_coding	chromosome_2:2488245-2488936	conserved fungal protein
0.00288929	0.890376	SPBC28F2.09	toa1	protein_coding	chromosome_2:1585178-1586688	transcription factor TFIIA complex large subunit Toa1 (predicted)
0.00290756	0.802737	SPAC22F8.02c	pvg5	protein_coding	chromosome_1:4785162-4786280	PvGal biosynthesis protein Pvg5
0.00291859	1.45866	SPNCRNA.1128	SPNCRNA.1128	ncRNA	chromosome_3:299136-299950	intergenic RNA (predicted)
0.00299829	0.892694	SPCC16A11.14	sfh1	protein_coding	chromosome_3:894166-895679	RSC complex subunit Sfh1
0.00301669	1.26749	SPNCRNA.1138	SPNCRNA.1138	ncRNA	chromosome_3:433884-437312	antisense RNA (predicted)
0.00302373	0.891713	SPAC1F5.03c	SPAC1F5.03c	protein_coding	chromosome_1:289790-291927	FAD-dependent oxidoreductase involved in late endosome to Golgi transport (predicted)
0.00302589	1.13833	SPBC21C3.11	ubx4	protein_coding	chromosome_2:3815437-3816979	UBX domain protein Ubx4 (predicted)
0.0030366	0.697639	SPNCRNA.1534	SPNCRNA.1534	ncRNA	chromosome_2:2601158-2601839	intergenic RNA (predicted)%2C possible alternative UTR
0.00307184	9.63732	SPNCRNA.1625	SPNCRNA.1625	ncRNA	chromosome_2:3622474-3625877	intergenic RNA (predicted)
0.00307934	1.13308	SPBC1683.11c	SPBC1683.11c	protein_coding	chromosome_2:166550-168643	isocitrate lyase (predicted)
0.00308382	0.858088	SPAC17C9.03	tif471	protein_coding	chromosome_1:4491952-4496637	translation initiation factor eIF4G
0.00308541	1.3018	SPNCRNA.1431	SPNCRNA.1431	ncRNA	chromosome_2:1354306-1355953	intergenic RNA (predicted)
0.00309763	0.892571	SPBP23A10.16	sdh4	protein_coding	chromosome_2:2035906-2036579	TIM22 inner membrane protein import complex anchor subunit Tim18
0.00311047	0.864954	SPAC22A12.11	dak1	protein_coding	chromosome_1:1176703-1178897	dihydroxyacetone kinase Dak1
0.00315975	1.17772	SPAC2G11.05c	rim20	protein_coding	chromosome_1:815388-817984	BRO1 domain protein Rim20 (predicted)
0.00316475	0.645399	SPAC1002.17c	urg2	protein_coding	chromosome_1:1830609-1831951	uracil phosphoribosyltransferase (predicted)
0.00319949	0.837282	SPNCRNA.1544	syf2-antisense-1	ncRNA	chromosome_2:2683994-2685662	antisense RNA (predicted)%2C possible alternative UTR
0.00320447	3.38154	SPNCRNA.311	SPNCRNA.311	ncRNA	chromosome_1:4471656-4472041	non-coding RNA (predicted)
0.00322048	0.842672	SPACUNK4.16c	SPACUNK4.16c	protein_coding	chromosome_1:2877422-2880590	alpha%2Calpha-trehalose-phosphate synthase (predicted)
0.00322048	0.885717	SPAC3H1.12c	snt2	protein_coding	chromosome_1:1961293-1965706	Lid2 complex subunit Snt2
0.00322048	1.12656	SPCC553.02	qns1	protein_coding	chromosome_3:305618-308800	glutamine-dependent NAD(+) synthetase Qns1 (predicted)
0.00322378	1.47177	SPNCRNA.1462	SPNCRNA.1462	ncRNA	chromosome_2:1771650-1773433	antisense RNA (predicted)
0.00324157	0.902861	SPAC23C11.14	zhf1	protein_coding	chromosome_1:2158659-2160086	zinc ion transmembrane transporter Zhf1
0.00324187	1.23541	SPCC11E10.09c	SPCC11E10.09c	protein_coding	chromosome_3:1468210-1473908	alpha-amylase homolog (predicted)
0.0032702	0.875062	SPAC458.02c	SPAC458.02c	protein_coding	chromosome_1:4732068-4733951	mRNP complex (predicted)
0.00328019	1.25901	SPCC338.03c	SPCC338.03c	protein_coding	chromosome_3:1368354-1369793	dubious
0.00329457	0.881832	SPBC2F12.15c	pfa3	protein_coding	chromosome_2:1704264-1705527	palmitoyltransferase Pfa3 (predicted)
0.00332659	1.16257	SPBC146.06c	fan1	protein_coding	chromosome_2:1010348-1013231	Fanconi-associated nuclease Fan1
0.00336796	0.864172	SPAC25B8.12c	SPAC25B8.12c	protein_coding	chromosome_1:4176460-4178343	unknown HAD superfamily hydrolase
0.0033918	3.54517	SPNCRNA.1223	SPCC191.10-antisense-1	ncRNA	chromosome_3:1721177-1722876	antisense RNA (predicted)
0.0033918	0.903201	SPAC17H9.12c	SPAC17H9.12c	protein_coding	chromosome_1:2025955-2027090	mitochondrial cytochrome c-heme linkage protein Cyc2 (predicted)
0.0034244	0.862615	SPBC530.10c	anc1	protein_coding	chromosome_2:811060-812897	mitochondrial adenine nucleotide carrier Anc1
0.00342678	0.870539	SPBC1289.04c	pob1	protein_coding	chromosome_2:4387796-4391271	Boi family protein
0.00342765	0.892242	SPAC29E6.10c	nst1	protein_coding	chromosome_1:4418807-4422511	conserved fungal protein Nst1
0.00343577	1.24342	SPBC18H10.09	SPBC18H10.09	protein_coding	chromosome_2:1786280-1789197	zf-CHY type zinc finger protein
0.00343577	1.66996	SPNCRNA.1381	mfm3-antisense-1	ncRNA	chromosome_2:700027-701807	antisense RNA (predicted)
0.00347889	6.65979	SPNCRNA.1552	tfb5-antisense-1	ncRNA	chromosome_2:2809509-2810368	antisense RNA (predicted)
0.00347889	0.891549	SPAC4D7.13	usp104	protein_coding	chromosome_1:5375546-5377762	U1 snRNP-associated protein Usp104
0.00348453	1.12161	SPAPB2B4.02	grx5	protein_coding	chromosome_1:2708050-2709309	monothiol glutaredoxin Grx5
0.00359393	0.835308	SPBC365.07c	tmf1	protein_coding	chromosome_2:2507521-2509349	TATA element modulatory factor homolog Tmf1 (predicted)
0.00360604	1.39345	SPNCRNA.1371	SPBC354.08c-antisense-1	ncRNA	chromosome_2:561072-562378	antisense RNA (predicted)
0.00364117	0.884633	SPBC17D11.01	nep1	protein_coding	chromosome_2:3304727-3306572	NEDD8 protease Nep1
0.00365411	12.568	SPNCRNA.1256	SPNCRNA.1256	ncRNA	chromosome_3:2045109-2046142	intergenic RNA (predicted)
0.00367007	0.813397	SPCC63.14	eis1	protein_coding	chromosome_3:862399-866807	eisosome assembly protein eis1
0.00376258	0.808974	SPAC1071.10c	pma1	protein_coding	chromosome_1:3871642-3876176	P-type proton ATPase%2C P3-type Pma1
0.00376358	0.902529	SPBC23E6.07c	rfc1	protein_coding	chromosome_2:3852657-3856111	DNA replication factor C complex subunit Rfc1
0.00378267	1.18987	SPBC800.14c	SPBC800.14c	protein_coding	chromosome_2:269636-270292	DUF1772 family protein
0.00378267	0.899033	SPCC645.13	SPCC645.13	protein_coding	chromosome_3:1258431-1261280	transcription elongation regulator (predicted)
0.00378267	1.21684	SPAC2C4.11c	rbp28	protein_coding	chromosome_1:4278378-4279620	RNA-binding protein Rbp28
0.00378267	9.98588	SPNCRNA.319	SPNCRNA.319	ncRNA	chromosome_2:606728-607395	non-coding RNA (predicted)
0.0037921	1.13929	SPAC664.06	rlp7	protein_coding	chromosome_1:1712784-1713921	ribosomal protein L7-like Rlp7 involved in ribosome biogenesis (predicted)
0.00380328	0.895229	SPAC23C11.15	pst2	protein_coding	chromosome_1:2160354-2164078	Clr6 histone deacetylase complex subunit Pst2
0.00381331	1.34098	SPMIT.02	SPMIT.02	protein_coding	mating_type_region:5291-6445	mitochondrial DNA binding endonuclease (predicted)
0.00385973	0.894652	SPBC354.02c	sec61	protein_coding	chromosome_2:544751-547039	translocon alpha subunit Sec61
0.00393986	1.43815	SPACUNK4.17	SPACUNK4.17	protein_coding	chromosome_1:2872778-2874687	NAD binding dehydrogenase family protein
0.00394091	0.893609	SPAC222.11	hem13	protein_coding	chromosome_1:966164-967591	coproporphyrinogen III oxidase Hem13 (predicted)
0.00394381	0.690118	SPNCRNA.1539	prp1-antisense-1	ncRNA	chromosome_2:2641751-2643255	antisense RNA (predicted)
0.00395375	1.39154	SPNCRNA.926	mug182-antisense-1	ncRNA	chromosome_1:3685389-3686940	antisense RNA (predicted)%2C possible alternative UTR
0.00397409	4.84813	SPNCRNA.1379	SPNCRNA.1379	ncRNA	chromosome_2:672533-673656	intergenic RNA (predicted)
0.00397409	0.724277	SPBPB7E8.02	SPBPB7E8.02	protein_coding	chromosome_2:3498388-3502150	PSP1 family protein
0.0039764	0.881539	SPBC17G9.09	tif213	protein_coding	chromosome_2:2187455-2189134	translation initiation factor eIF2 gamma subunit
0.00398938	0.903465	SPBC32F12.06	pch1	protein_coding	chromosome_2:2794446-2797457	P-TEFB associated cyclin%2C cyclin T Pch1
0.00399494	0.88179	SPBC1709.12	rid1	protein_coding	chromosome_2:1122785-1126031	GTPase binding protein Rid1 (predicted)
0.00399494	0.86302	SPBC29A10.13	atp7	protein_coding	chromosome_2:2567522-2568343	F0-ATPase subunit D (predicted)
0.0040107	1.29768	SPNCRNA.963	SPNCRNA.963	ncRNA	chromosome_1:4140077-4141041	intergenic RNA (predicted)
0.0040107	0.912605	SPAC15A10.02	taf12	protein_coding	chromosome_1:3677958-3680028	transcription factor TFIID complex subunit A/ SAGA complex subunit Taf12
0.00401552	0.882428	SPAC57A7.10c	sec21	protein_coding	chromosome_1:1521619-1524855	coatomer gamma subunit Sec21 (predicted)
[truncated: 5,823 more rows]

## Sheet: CPT DES
FDR	fold-change cpt/nor	systematic ID	gene name	gene type	location	description
[truncated: 25 more rows]

[truncated: 2 more sheets: CPT ALL, genomic features dbl2D_wt DES]
